# Supplementary material for: Palaeoproteomics confirm earliest domesticated sheep in southern Africa ca. 2000 BP
Source: Sci Rep. 2021 Mar 23;11:6631. doi: 10.1038/s41598-021-85756-8 (PMC7988125; doi:10.1038/s41598-021-85756-8)
Supplement: Supplementary file 2 — Supplementary Information 2. [file 41598_2021_85756_MOESM2_ESM.xlsx]

## Sheet: trypsin
Final Sequence Tryptic peptides	Orignal Sequence	Length	Missed cleavages	Mass	Start position COL1	End position COL1	Charges	Score	# MS2 Spectra
QLSYGYDEK	QLSYGYDEK	9	0	1101.5	1	9	1;2	180.67	4
XXSYGYDEKS	QLSYGYDEKS	10	1	1188.53	1	10	2	116.52	1
XXSYGYDEKST	QLSYGYDEKST	11	1	1289.58	1	11	2	165.18	3
XXSYGYDEXXTGI	QLSYGYDEKSTGI	13	1	1459.68	1	13	2	130.1	1
XXSYGYDEKSTGISVPGPMGPSGPR	QLSYGYDEKSTGISVPGPMGPSGPR	25	1	2579.23	1	25	2;3	219.87	5
LSYGYDEK	LSYGYDEK	8	0	973.439	2	9	2	98.523	1
STGISVPGPMGPSGPR	STGISVPGPMGPSGPR	16	0	1495.75	10	25	2;3	159.44	16
TGISVPGXXGPSGPR	TGISVPGPMGPSGPR	15	0	1408.71	11	25	2	103.91	3
GISVPGPMGPSGPR	GISVPGPMGPSGPR	14	0	1307.67	12	25	2	134.2	7
ISVPGXXGXXGPR	ISVPGPMGPSGPR	13	0	1250.64	13	25	2	81.865	1
SVPGPMGPSGPR	SVPGPMGPSGPR	12	0	1137.56	14	25	2;3	137.95	11
VPGPMGPSGPR	VPGPMGPSGPR	11	0	1050.53	15	25	2	99.013	1
PGPMGPSGPR	PGPMGPSGPR	10	0	951.46	16	25	2	217.81	9
PMGPSGPR	PMGPSGPR	8	0	797.385	18	25	2	114.78	1
GLPGPPGAP	GLPGPPGAP	9	0	761.407	26	34	1;2	101.72	2
GLPGPPGAPGPQ	GLPGPPGAPGPQ	12	0	1043.54	26	37	2	129.65	2
GLPGPPGAPGPQG	GLPGPPGAPGPQG	13	0	1100.56	26	38	2	95.605	1
GLPGPPGAPGPQGF	GLPGPPGAPGPQGF	14	0	1247.63	26	39	1;2	240	8
GLPGPPGAPGXXGFQ	GLPGPPGAPGPQGFQ	15	0	1375.69	26	40	2	175.88	2
GLPGPPGAPGPQGFQGPPG	GLPGPPGAPGPQGFQGPPG	19	0	1683.84	26	44	2	148.19	2
GLPGPPGAPGPQGFQGPPGEPGEPG	GLPGPPGAPGPQGFQGPPGEPGEPG	25	0	2250.07	26	50	2;3	242.01	4
GFQGPPGEPGEPGASGXXGPR	GFQGPPGEPGEPGASGPMGPR	21	0	1977.9	38	58	2;3	226.09	4
QGPPGEPGEPGASGXXGPR	QGPPGEPGEPGASGPMGPR	19	0	1773.81	40	58	2;3	242.98	7
GPPGEPGEPGASGXXGPR	GPPGEPGEPGASGPMGPR	18	0	1645.75	41	58	2	183.52	1
ASGPMGPR	ASGPMGPR	8	0	771.37	51	58	2	86.512	2
ASGPMGPRGPPGPPGK	ASGPMGPRGPPGPPGK	16	1	1458.74	51	66	3	91.207	3
RGPPGPPGK	RGPPGPPGK	9	1	861.482	58	66	2	139.88	2
RGPPGPPGKXGDDGEAGKPGRPGER	RGPPGPPGKNGDDGEAGKPGRPGER	25	4	2454.21	58	82	4;5	159.76	4
GPPGPPGK	GPPGPPGK	8	0	705.381	59	66	2	105.27	2
GPPGPPGKN	GPPGPPGKN	9	1	819.424	59	67	2	96.51	2
GPPGPPGKXGDD	GPPGPPGKNGDD	12	1	1106.5	59	70	2	77.379	1
GPPGPPGKXGDDGEAGKPGR	GPPGPPGKNGDDGEAGKPGR	20	2	1858.89	59	78	3;4	183.65	5
GPPGPPGKXGDDGEAGKPGRPG	GPPGPPGKNGDDGEAGKPGRPG	22	3	2012.97	59	80	3;4	184.2	5
GPPGPPGKXGDDGEAGKPGRPGER	GPPGPPGKNGDDGEAGKPGRPGER	24	3	2298.11	59	82	2;3;4;5	346.13	21
GPPGPPGKXGDDGEAGKPGXXGXRG	GPPGPPGKNGDDGEAGKPGRPGERG	25	4	2355.13	59	83	4	91.114	1
PPGPPGKXGDDGEAGKPGRXGXR	PPGPPGKNGDDGEAGKPGRPGER	23	3	2241.09	60	82	4;5	252.91	3
PGPPGKXGDDGEAGKPGRPGER	PGPPGKNGDDGEAGKPGRPGER	22	3	2144.04	61	82	3;4;5	277.71	8
GPPGKXGDDGEAGKPGRPGER	GPPGKNGDDGEAGKPGRPGER	21	3	2046.98	62	82	4	211.96	2
PPGKXGDDGEAGKPGRPGER	PPGKNGDDGEAGKPGRPGER	20	3	1989.96	63	82	4	180.8	1
PGKXGDDGEAGKXGXPGER	PGKNGDDGEAGKPGRPGER	19	3	1892.91	64	82	3	134.32	1
NGDDGEAGKPGR	NGDDGEAGKPGR	12	1	1171.52	67	78	2;3	142.71	4
NGDDGEAGKPGRPGER	NGDDGEAGKPGRPGER	16	2	1610.74	67	82	2;3;4	226.23	15
NGDDGEAGKPGRXGXRGPPGPQGA	NGDDGEAGKPGRPGERGPPGPQGA	24	3	2272.06	67	90	3;4	323.45	12
NGDDGEAGKPGRXGXRGPPGPQGAR	NGDDGEAGKPGRPGERGPPGPQGAR	25	3	2428.16	67	91	4;5	197.92	6
GDDGEAGKPGRPGER	GDDGEAGKPGRPGER	15	2	1496.7	68	82	2;3;4	111.83	4
GDDGEAGKPGRPGERGPPGPQGAR	GDDGEAGKPGRPGERGPPGPQGAR	24	3	2314.12	68	91	4;5	197.72	4
DDGEAGKPGRXGXR	DDGEAGKPGRPGER	14	2	1439.68	69	82	3	136.24	1
DGEAGKPGRPGER	DGEAGKPGRPGER	13	2	1324.65	70	82	3	136.3	1
GEAGKPGRPGER	GEAGKPGRPGER	12	2	1209.62	71	82	3	119.45	1
GEAGKPGRXGXXGXPGXXGAR	GEAGKPGRPGERGPPGPQGAR	21	3	2027.04	71	91	4	85.231	1
KPGRXGXRGPPGPQGAR	KPGRPGERGPPGPQGAR	17	3	1712.92	75	91	4	92.38	1
XXGXRGPPGPQGAR	RPGERGPPGPQGAR	14	2	1430.75	78	91	3;4	96.464	2
GPPGPQGAR	GPPGPQGAR	9	0	835.43	83	91	2	162.07	3
GLPGTAGLPGM	GLPGTAGLPGM	11	0	969.495	92	102	2	77.741	1
GLPGTAGLXGXK	GLPGTAGLPGMK	12	0	1097.59	92	103	2	86.136	1
GHRGFSGL	GHRGFSGL	8	1	829.419	104	111	2	145.04	1
RGFSGLDGAK	RGFSGLDGAK	10	1	1006.52	106	115	2	167.69	2
GFSGLDGAK	GFSGLDGAK	9	0	850.418	107	115	2	134.81	5
GFSGLDGAKG	GFSGLDGAKG	10	1	907.44	107	116	2	123.16	2
GFSGLDGAKGDAGXX	GFSGLDGAKGDAGPA	15	1	1318.62	107	121	2	208.03	5
GFSGLDGAKGXXGXAGPK	GFSGLDGAKGDAGPAGPK	18	1	1600.78	107	124	2;3	208.27	5
FSGLDGAK	FSGLDGAK	8	0	793.397	108	115	2	98.997	1
SGLDGAKGDXGXAGPK	SGLDGAKGDAGPAGPK	16	1	1396.69	109	124	2;3	166.7	2
AGPAGXXGEPGSPGEXGAPGXXGPR	AGPAGPKGEPGSPGENGAPGQMGPR	25	1	2272.07	118	142	3	128.17	1
GPAGXXGEPGSPGEXGAPGXXGPR	GPAGPKGEPGSPGENGAPGQMGPR	24	1	2201.03	119	142	3	131.02	1
GPKGEPGSPGENGAPGQMGPR	GPKGEPGSPGENGAPGQMGPR	21	1	1975.92	122	142	2;3	361.77	8
GEPGSPGENGAPGQMGPR	GEPGSPGENGAPGQMGPR	18	0	1693.75	125	142	2;3	257.75	10
GAPGQMGPR	GAPGQMGPR	9	0	869.418	134	142	2	116.11	1
GLPGERGRPGAPGPA	GLPGERGRPGAPGPA	15	2	1387.73	143	157	2	90.827	2
GLPGERGRPGAPGPAGA	GLPGERGRPGAPGPAGA	17	2	1515.79	143	159	2;3	132.05	2
GRPGAPGPA	GRPGAPGPA	9	1	778.409	149	157	2	83.614	2
GRXGXPGPAGA	GRPGAPGPAGA	11	1	906.467	149	159	2	73.26	1
GRPGAPGPAGAR	GRPGAPGPAGAR	12	1	1062.57	149	160	2;3	166.07	4
PGAPGPAGAR	PGAPGPAGAR	10	0	849.446	151	160	2	97.798	2
GNXGXTGAAGPPGXXGXXGPPG	GNDGATGAAGPPGPTGPAGPPG	22	0	1771.81	161	182	2	75.102	1
GNXGXTGAAGPPGXXGPAGPPGFPG	GNDGATGAAGPPGPTGPAGPPGFPG	25	0	2072.96	161	185	2	145.86	1
GAAGPPGPTGPAGPPGFPGAVGAK	GAAGPPGPTGPAGPPGFPGAVGAK	24	0	1984.02	167	190	2	220.46	1
AGPPGPTGPAGPPGFPGAVGAK	AGPPGPTGPAGPPGFPGAVGAK	22	0	1855.96	169	190	2	293.53	3
GPPGPTGPAGPPGFPGAVGAK	GPPGPTGPAGPPGFPGAVGAK	21	0	1784.92	170	190	2	237.21	1
GPAGPPGFPGAVGAK	GPAGPPGFPGAVGAK	15	0	1278.67	176	190	2	166.33	1
KGEAGXXGPR	KGEAGPQGPR	10	1	995.515	190	199	2	211.45	1
GEAGPQGPR	GEAGPQGPR	9	0	867.42	191	199	2	128.57	2
GEAGPQGPRGSEGPQGV	GEAGPQGPRGSEGPQGV	17	1	1578.74	191	207	2;3	252.02	3
EAGPQGPR	EAGPQGPR	8	0	810.398	192	199	2	132.72	1
GSEGPQGVR	GSEGPQGVR	9	0	885.43	200	208	2	147.69	2
GEPGPPGPAGAAGPAGN	GEPGPPGPAGAAGPAGN	17	0	1372.64	209	225	2	271.48	2
GEPGPPGXXGAAGXXGNPGAD	GEPGPPGPAGAAGPAGNPGAD	21	0	1712.78	209	229	2	112.1	1
GAAGPAGNPGADGQPGAK	GAAGPAGNPGADGQPGAK	18	0	1491.71	218	235	2	83.045	3
AGPAGNPGADGQPGAK	AGPAGNPGADGQPGAK	16	0	1363.65	220	235	2	207.27	3
GPAGNPGADGQPGAK	GPAGNPGADGQPGAK	15	0	1292.61	221	235	2	108.35	1
GAXGAPGIAGAPGFPG	GANGAPGIAGAPGFPG	16	0	1309.64	236	251	2	72.434	1
GANGAPGIAGAPGFPGAR	GANGAPGIAGAPGFPGAR	18	0	1536.78	236	253	2;3	248.6	33
NGAPGIAGAPGFPGAR	NGAPGIAGAPGFPGAR	16	0	1408.72	238	253	2	122.18	2
GAPGIAGAPGFPGAR	GAPGIAGAPGFPGAR	15	0	1294.68	239	253	2	162.88	2
APGIAGAPGFPGAR	APGIAGAPGFPGAR	14	0	1237.66	240	253	2	115.13	1
GIAGAPGFPGAR	GIAGAPGFPGAR	12	0	1069.57	242	253	2	64.42	1
IAGAPGFPGAR	IAGAPGFPGAR	11	0	1012.55	243	253	2	143.61	2
GAPGFPGAR	GAPGFPGAR	9	0	828.424	245	253	2	177.84	1
GAPGFPGARGPSGPQGPSGPPGPK	GAPGFPGARGPSGPQGPSGPPGPK	24	1	2126.07	245	268	3	118.67	1
XXGPSGPQGPSGPPGPK	ARGPSGPQGPSGPPGPK	17	1	1542.79	252	268	3	108.25	1
RGXXGPQGPSGPPGPK	RGPSGPQGPSGPPGPK	16	1	1471.75	253	268	2;3	143.05	3
GPSGPQGPSGPPGPK	GPSGPQGPSGPPGPK	15	0	1315.65	254	268	2;3	347.75	50
GPSGPQGPSGPPGPKG	GPSGPQGPSGPPGPKG	16	1	1372.67	254	269	2	292.39	1
GPSGPQGPSGPPGPKGN	GPSGPQGPSGPPGPKGN	17	1	1486.72	254	270	2	459.3	6
GPSGPQGPSGPPGPKGNSGEPGAPG	GPSGPQGPSGPPGPKGNSGEPGAPG	25	1	2139	254	278	2;3	396.5	11
SGPQGPSGPPGPK	SGPQGPSGPPGPK	13	0	1161.58	256	268	2	143.4	3
GNSGEPGAPGSK	GNSGEPGAPGSK	12	0	1056.48	269	280	2	112.36	3
GNSGEPGAPGSKGDTGAK	GNSGEPGAPGSKGDTGAK	18	1	1585.73	269	286	3	75.55	1
GNSGEPGAPGSKGDTGAKGEPGPT	GNSGEPGAPGSKGDTGAKGEPGPT	24	2	2123.97	269	292	2;3	430.65	7
GDTGAKGEPGPT	GDTGAKGEPGPT	12	1	1085.5	281	292	2	156.64	1
GEPGXXGIQGPPGXXGEEG	GEPGPTGIQGPPGPAGEEG	19	0	1702.78	287	305	2	144.09	1
GEPGPTGIQGPPGPAGEEGK	GEPGPTGIQGPPGPAGEEGK	20	0	1830.87	287	306	2;3	151.23	4
GEPGPTGIQGPPGPAGEEGKR	GEPGPTGIQGPPGPAGEEGKR	21	1	1986.98	287	307	2;3	390.99	13
PGPTGIQGPPGPAGEEGKR	PGPTGIQGPPGPAGEEGKR	19	1	1800.91	289	307	3	319.33	2
GPTGIQGPPGXXGXXGK	GPTGIQGPPGPAGEEGK	17	0	1547.76	290	306	2	83.194	1
GIQGPPGPAGEEGK	GIQGPPGPAGEEGK	14	0	1292.64	293	306	2	169.65	2
GIQGPPGPAGEEGKR	GIQGPPGPAGEEGKR	15	1	1448.74	293	307	2;3	169.09	3
GIQGPPGPAGEEGXXGAR	GIQGPPGPAGEEGKRGAR	18	2	1732.9	293	310	3;4	137.61	2
QGPPGPAGEEGK	QGPPGPAGEEGK	12	0	1122.53	295	306	2	96.171	1
QGPPGPAGEEGKR	QGPPGPAGEEGKR	13	1	1278.63	295	307	2;3	208.84	6
QGPPGPAGEEGKRGAR	QGPPGPAGEEGKRGAR	16	2	1562.79	295	310	2;3;4	239.48	7
GPPGPAGEEGKR	GPPGPAGEEGKR	12	1	1150.57	296	307	2;3	123.29	2
PPGPAGEEGKR	PPGPAGEEGKR	11	1	1093.55	297	307	2;3	162.38	3
PGPAGEEGKR	PGPAGEEGKR	10	1	996.499	298	307	2	233.47	2
PAGEEGXXGAR	PAGEEGKRGAR	11	2	1126.58	300	310	3	85.958	1
GEEGXXGAR	GEEGKRGAR	9	2	958.494	302	310	2	112.41	1
GEPGPAGLPGPPGER	GEPGPAGLPGPPGER	15	0	1386.69	311	325	2;3	225.79	28
PGPAGLPGPPGER	PGPAGLPGPPGER	13	0	1200.63	313	325	2	154.84	3
GPAGLPGPPGER	GPAGLPGPPGER	12	0	1103.57	314	325	2	76.221	1
GLPGPPGER	GLPGPPGER	9	0	878.461	317	325	2	133.6	4
GLPGPPGERGGPGSR	GLPGPPGERGGPGSR	15	1	1389.71	317	331	2;3	180.47	5
PGPPGERGGPGSR	PGPPGERGGPGSR	13	1	1219.61	319	331	2;3	167.84	4
GPPGERGGPGSR	GPPGERGGPGSR	12	1	1122.55	320	331	2	172.61	2
PGERGGPGSR	PGERGGPGSR	10	1	968.479	322	331	2	169.99	1
GGPGSRGFPGADGV	GGPGSRGFPGADGV	14	1	1229.58	326	339	2	168.59	3
GFPGADGV	GFPGADGV	8	0	718.329	332	339	1	115.83	1
GFPGADGVAGPK	GFPGADGVAGPK	12	0	1071.53	332	343	2	103.55	9
GFPGADGVAGPKGPAGER	GFPGADGVAGPKGPAGER	18	1	1638.81	332	349	2;3	189.23	3
PGADGVAGPK	PGADGVAGPK	10	0	867.445	334	343	2	221.16	4
ADGVAGPKGPAGER	ADGVAGPKGPAGER	14	1	1280.65	336	349	2;3	121.69	2
ADGVAGPKGPAGERGAPGPAGPK	ADGVAGPKGPAGERGAPGPAGPK	23	2	2013.04	336	358	4	133.95	1
AGPKGPAGER	AGPKGPAGER	10	1	938.493	340	349	2	164.34	1
AGPKGPAGERGAPGPAGPK	AGPKGPAGERGAPGPAGPK	19	2	1670.89	340	358	2;3;4	244.56	3
PKGPAGER	PKGPAGER	8	1	810.435	342	349	2	91.069	1
GPAGERGAPGPAGPK	GPAGERGAPGPAGPK	15	1	1317.68	344	358	2;3	152.38	2
GPAGERGAPGPAGPKGSPGEA	GPAGERGAPGPAGPKGSPGEA	21	2	1815.89	344	364	3	153.14	2
GAPGPAGPKGSPGEAGRPG	GAPGPAGPKGSPGEAGRPG	19	2	1615.81	350	368	3	134.37	1
GAPGPAGPKGSPGEAGRPGEA	GAPGPAGPKGSPGEAGRPGEA	21	2	1815.89	350	370	2;3	228.42	4
GAPGPAGPKGSPGEAGRPGEAGLPG	GAPGPAGPKGSPGEAGRPGEAGLPG	25	2	2140.07	350	374	3	154.17	3
PGPAGPKGXXGXAGRPGEAGLPGAK	PGPAGPKGSPGEAGRPGEAGLPGAK	25	2	2211.14	352	376	3	101.71	1
GPKGSPGEAGRPGEAGLPGAK	GPKGSPGEAGRPGEAGLPGAK	21	2	1888.98	356	376	3;4	135.76	2
GSPGEAGRPGEAGL	GSPGEAGRPGEAGL	14	1	1253.6	359	372	2	145.95	1
GSPGEAGRPGEAGLPG	GSPGEAGRPGEAGLPG	16	1	1407.67	359	374	2	156	1
GSPGEAGRPGEAGLPGAK	GSPGEAGRPGEAGLPGAK	18	1	1606.81	359	376	2;3	244.56	6
SPGEAGRPGEAGLPGAK	SPGEAGRPGEAGLPGAK	17	1	1549.78	360	376	3	88.565	1
PGEAGRPGEAGLPGAK	PGEAGRPGEAGLPGAK	16	1	1462.75	361	376	2;3	195.94	3
GEAGRPGEAGLPGAK	GEAGRPGEAGLPGAK	15	1	1365.7	362	376	2	153.22	1
EAGRPGEAGLPGAK	EAGRPGEAGLPGAK	14	1	1308.68	363	376	3	106.66	1
AGRPGEAGLPGAK	AGRPGEAGLPGAK	13	1	1179.64	364	376	2	216.04	1
GRPGEAGLPGAK	GRPGEAGLPGAK	12	1	1108.6	365	376	2;3	145.41	2
PGEAGLPGAK	PGEAGLPGAK	10	0	895.476	367	376	2	180.03	1
AKGLTGSPGSPGPDGK	AKGLTGSPGSPGPDGK	16	1	1424.73	375	390	2;3	202.25	2
GLTGSPGSPGPDGK	GLTGSPGSPGPDGK	14	0	1225.59	377	390	2	175.91	4
GLTGSPGSPGPDGKTGPPGXX	GLTGSPGSPGPDGKTGPPGPA	21	1	1802.88	377	397	2	240.46	1
GLTGSPGSPGPDGKTGPPGXXGQ	GLTGSPGSPGPDGKTGPPGPAGQ	23	1	1987.96	377	399	2	258.23	1
TGSPGSPGPDGK	TGSPGSPGPDGK	12	0	1055.49	379	390	2	149.17	2
GSPGSPGXXGK	GSPGSPGPDGK	11	0	954.441	380	390	2	107.15	5
GKTGPPGPAGQDGRPGPPGPPGAR	GKTGPPGPAGQDGRPGPPGPPGAR	24	2	2177.11	389	412	4	101.5	1
TGPPGPAGQDGR	TGPPGPAGQDGR	12	0	1108.53	391	402	2	180.15	1
TGPPGPAGQDGRPGPPG	TGPPGPAGQDGRPGPPG	17	1	1513.73	391	407	2	190.1	1
TGPPGPAGQDGRPGPPGPPGA	TGPPGPAGQDGRPGPPGPPGA	21	1	1835.89	391	411	2;3	467.69	6
TGPPGPAGQDGRPGPPGPPGAR	TGPPGPAGQDGRPGPPGPPGAR	22	1	1991.99	391	412	2;3	406.17	16
TGPPGPAGQDGRPGPPGPPGARG	TGPPGPAGQDGRPGPPGPPGARG	23	2	2049.01	391	413	2;3	227.91	3
TGPPGPAGQDGRPGPPGXXGXXGQ	TGPPGPAGQDGRPGPPGPPGARGQ	24	2	2177.07	391	414	3	163.91	2
GQDGRPGPPGPPGAR	GQDGRPGPPGPPGAR	15	1	1414.71	398	412	3	167.03	3
DGRPGPPGPPGAR	DGRPGPPGPPGAR	13	1	1229.63	400	412	3	106.29	1
GRPGPPGPPGAR	GRPGPPGPPGAR	12	1	1114.6	401	412	3	93.345	1
RGQAGVMGFPGPK	RGQAGVMGFPGPK	13	1	1300.67	412	424	3	76.073	1
GQAGVMGFPGPK	GQAGVMGFPGPK	12	0	1144.57	413	424	2	120.12	15
GQAGVMGFPGPKGA	GQAGVMGFPGPKGA	14	1	1272.63	413	426	2	167.69	3
QAGVMGFPGPK	QAGVMGFPGPK	11	0	1087.55	414	424	2	108.98	3
AGVMGFPGPK	AGVMGFPGPK	10	0	959.49	415	424	2	85.212	1
GVMGFPGPK	GVMGFPGPK	9	0	888.453	416	424	2	85.265	1
GAAGEPGXXGXXGVPGPPGAVGXX	GAAGEPGKAGERGVPGPPGAVGPA	24	2	2055.05	425	448	3	79.935	1
AGXXGVPGPPGAVGXX	AGERGVPGPPGAVGPA	16	1	1387.72	433	448	2	120.96	2
GVPGPPGAVGPA	GVPGPPGAVGPA	12	0	974.519	437	448	1;2	161.58	8
GVPGPPGAVGPAGK	GVPGPPGAVGPAGK	14	0	1159.63	437	450	2;3	109.66	13
GVPGPPGAVGPAGXXGXAG	GVPGPPGAVGPAGKDGEAG	19	1	1588.78	437	455	2	97.551	2
GVPGPPGAVGPAGKDGEAGA	GVPGPPGAVGPAGKDGEAGA	20	1	1659.82	437	456	2	145.62	4
PGPPGAVGPAGK	PGPPGAVGPAGK	12	0	1003.55	439	450	2	208.35	5
DGEAGAQGPPGPAGPAGER	DGEAGAQGPPGPAGPAGER	19	0	1689.77	451	469	2;3	245.82	25
GEAGAQGPPGXXGPAGER	GEAGAQGPPGPAGPAGER	18	0	1574.74	452	469	2	190.24	1
XXGPPGPAGXXGER	AQGPPGPAGPAGER	14	0	1260.62	456	469	2	112.94	1
QGPPGPAGXXGER	QGPPGPAGPAGER	13	0	1189.58	457	469	2	115.89	1
PAGPAGER	PAGPAGER	8	0	753.377	462	469	2	132.09	1
GEQGXXGSPGFQGLPG	GEQGPAGSPGFQGLPG	16	0	1454.68	470	485	2	90.975	1
GEQGXXGSPGFQGLPGXX	GEQGPAGSPGFQGLPGPA	18	0	1622.77	470	487	2	92.785	1
GEQGXXGSPGFQGLPGPAG	GEQGPAGSPGFQGLPGPAG	19	0	1679.79	470	488	2	99.686	1
PGEQGVPGDLGAPGPSGAR	PGEQGVPGDLGAPGPSGAR	19	0	1717.84	496	514	2;3	173.71	3
GVPGDLGAPGPSGAR	GVPGDLGAPGPSGAR	15	0	1306.66	500	514	2	72.497	2
LGAPGPSGAR	LGAPGPSGAR	10	0	881.472	505	514	2	124.08	1
RGERGFPGER	RGERGFPGER	10	2	1159.58	514	523	3	119.27	2
RGERGFPGERGVQGPPGPAGPR	RGERGFPGERGVQGPPGPAGPR	22	3	2230.15	514	535	4	133.68	1
GFPGERGV	GFPGERGV	8	1	817.408	518	525	2	81.297	1
GFPGERGVQGPPGPAGPR	GFPGERGVQGPPGPAGPR	18	1	1731.88	518	535	3	114.29	2
GFPGERGVQGPPGPAGXXGA	GFPGERGVQGPPGPAGPRGA	20	2	1859.94	518	537	3	78.794	1
RGVQGPPGPAGPR	RGVQGPPGPAGPR	13	1	1244.67	523	535	3	85.066	1
GVQGPPGPAGPR	GVQGPPGPAGPR	12	0	1088.57	524	535	2	162.59	39
GVQGPPGPAGPRGA	GVQGPPGPAGPRGA	14	1	1216.63	524	537	2	199.67	3
GVQGPPGPAGPXGXXGAPG	GVQGPPGPAGPRGANGAPG	19	1	1612.81	524	542	2	199.82	1
GVQGPPGPAGPRGAXGAPGNDGA	GVQGPPGPAGPRGANGAPGNDGA	23	1	1969.94	524	546	2	299.1	1
GVQGPPGPAGPRGAXGAPGNDGAKG	GVQGPPGPAGPRGANGAPGNDGAKG	25	2	2155.05	524	548	3	152.28	2
VQGPPGPAGPR	VQGPPGPAGPR	11	0	1031.55	525	535	2	101.72	2
QGPPGPAGPR	QGPPGPAGPR	10	0	932.483	526	535	2	186.09	4
GAXGAPGXDGAK	GANGAPGNDGAK	12	0	1027.47	536	547	2	83.862	2
GAXGAPGNDGAKGD	GANGAPGNDGAKGD	14	1	1199.52	536	549	2	96.64	1
GAXGAPGNDGAKGDAGAPGAPG	GANGAPGNDGAKGDAGAPGAPG	22	1	1777.8	536	557	2	204.67	2
KGXXGAPGAPGSQGAPGLQGMXGXR	KGDAGAPGAPGSQGAPGLQGMPGER	25	1	2262.08	547	571	3	77.63	1
GDAGAPGAXGXXGAPGLQG	GDAGAPGAPGSQGAPGLQG	19	0	1563.73	548	566	2	87.624	1
GDAGAPGAPGSQGAPGLQGMXGXR	GDAGAPGAPGSQGAPGLQGMPGER	24	0	2133.99	548	571	2;3	320.06	3
XXGAPGAPGSQGAPGLQGMPGER	DAGAPGAPGSQGAPGLQGMPGER	23	0	2076.96	549	571	2;3	241.11	4
XXGAPGLQGMPGER	SQGAPGLQGMPGER	14	0	1383.66	558	571	2	167.05	4
LQGMPGER	LQGMPGER	8	0	886.433	564	571	2	111.29	2
GAAGLPGPK	GAAGLPGPK	9	0	766.434	572	580	2	91.906	1
GAAGLPGPKGDR	GAAGLPGPKGDR	12	1	1094.58	572	583	2;3	96.604	5
GAAGLPGPKGDRG	GAAGLPGPKGDRG	13	2	1151.6	572	584	2;3	95.656	2
GAAGLPGPKGDRGDAGPK	GAAGLPGPKGDRGDAGPK	18	2	1619.84	572	589	2;3;4	183.7	4
GAAGLPGPKGDRGDAGPKGA	GAAGLPGPKGDRGDAGPKGA	20	3	1747.9	572	591	2;3;4	205.28	8
AAGLPGPKGDRGDAGPK	AAGLPGPKGDRGDAGPK	17	2	1562.82	573	589	4	78.234	1
AGLPGXXGDR	AGLPGPKGDR	10	1	966.525	574	583	2	128.12	1
AGLPGPKGDRGDAGPK	AGLPGPKGDRGDAGPK	16	2	1491.78	574	589	2;3;4	136.21	7
GLPGPKGDRGDAGPK	GLPGPKGDRGDAGPK	15	2	1420.74	575	589	3	78.249	1
GDRGDAGPKGADGAPGKDGVR	GDRGDAGPKGADGAPGKDGVR	21	3	1951.95	581	601	4	179.5	2
RGDAGPKGADGAPGKDGVR	RGDAGPKGADGAPGKDGVR	19	3	1779.9	583	601	4	134.87	1
DAGPKGADGAPGKDGVR	DAGPKGADGAPGKDGVR	17	2	1566.78	585	601	3	73.207	1
AGPKGADGAPGKDGVR	AGPKGADGAPGKDGVR	16	2	1451.75	586	601	3	77.468	1
GADGAPGKDGVR	GADGAPGKDGVR	12	1	1098.54	590	601	3	128.28	2
GADGAPGKDGVRGL	GADGAPGKDGVRGL	14	2	1268.65	590	603	3	122.52	1
DGAPGKDGVR	DGAPGKDGVR	10	1	970.483	592	601	2	128.28	2
GAPGKDGVR	GAPGKDGVR	9	1	855.456	593	601	2	118.74	1
APGKDGVR	APGKDGVR	8	1	798.435	594	601	2	157.34	2
GLTGPIGP	GLTGPIGP	8	0	710.396	602	609	1	79.454	1
GLTGPIGPPG	GLTGPIGPPG	10	0	864.471	602	611	2	163.84	1
GLTGPIGPPGXX	GLTGPIGPPGPA	12	0	1032.56	602	613	2	257.47	2
GLTGPIGPPGPAG	GLTGPIGPPGPAG	13	0	1089.58	602	614	2	153.78	1
GLTGPIGPPGPAGA	GLTGPIGPPGPAGA	14	0	1160.62	602	615	2	262.9	1
GLTGPIGPPGXXGAPGD	GLTGPIGPPGPAGAPGD	17	0	1429.72	602	618	2	90.689	1
GLTGPIGPPGPAGAPGDK	GLTGPIGPPGPAGAPGDK	18	0	1557.82	602	619	2;3	203.74	7
GLTGPIGPPGPAGAPGDKGE	GLTGPIGPPGPAGAPGDKGE	20	1	1743.88	602	621	2	167.56	1
GLTGPIGPPGXXGAXGXXGXTG	GLTGPIGPPGPAGAPGDKGETG	22	1	1901.95	602	623	2	243.92	1
GLTGPIGPPGPAGAPGDKGETGXX	GLTGPIGPPGPAGAPGDKGETGPS	24	1	2086.03	602	625	2	285.79	1
GLTGPIGPPGPAGAPGDKGETGPSG	GLTGPIGPPGPAGAPGDKGETGPSG	25	1	2143.05	602	626	2	316.68	1
TGPIGPPGPAGAXGXK	TGPIGPPGPAGAPGDK	16	0	1387.71	604	619	2	104.49	1
GAPGDKGETGPSGPAGPTGAR	GAPGDKGETGPSGPAGPTGAR	21	1	1835.88	614	634	3	113.67	1
GDKGETGPSGPAGPTGAR	GDKGETGPSGPAGPTGAR	18	1	1610.76	617	634	3	80.382	1
DKGETGPSGPAGPTGAR	DKGETGPSGPAGPTGAR	17	1	1553.74	618	634	3	98.077	1
KGXXGPSGPAGPTGAR	KGETGPSGPAGPTGAR	16	1	1438.72	619	634	3	123.28	1
GETGPSGPAGPTGAR	GETGPSGPAGPTGAR	15	0	1310.62	620	634	2	251.81	1
XXGPSGPAGXXGAR	ETGPSGPAGPTGAR	14	0	1253.6	621	634	2	87.363	1
TGPSGPAGXXGAR	TGPSGPAGPTGAR	13	0	1124.56	622	634	2	135.8	1
GPAGPTGAR	GPAGPTGAR	9	0	782.404	626	634	2	95.531	1
GAPGDRGEPGPPGPA	GAPGDRGEPGPPGPA	15	1	1330.63	635	649	2	169.21	4
GAPGXXGEPGPPGPAG	GAPGDRGEPGPPGPAG	16	1	1387.65	635	650	2	84.289	1
GAPGDRGEPGPPGPAGF	GAPGDRGEPGPPGPAGF	17	1	1534.72	635	651	2	133.15	1
GEPGPPGPAGF	GEPGPPGPAGF	11	0	981.456	641	651	2	158.2	2
GEPGPPGXXGFAGPPGAD	GEPGPPGPAGFAGPPGAD	18	0	1546.71	641	658	2	93.203	1
GEPGPPGPAGFAGPPGADGQPGAK	GEPGPPGPAGFAGPPGADGQPGAK	24	0	2084.99	641	664	2;3	445.08	15
GFAGPPGADGQPGAK	GFAGPPGADGQPGAK	15	0	1325.64	650	664	2	155.26	3
AGPPGADGQPGAK	AGPPGADGQPGAK	13	0	1121.55	652	664	2	84.507	1
GDAGPPGPAGPAGPPGXXGN	GDAGPPGPAGPAGPPGPIGN	20	0	1651.8	674	693	2	228.76	3
GDAGPPGPAGPAGPPGXXGNV	GDAGPPGPAGPAGPPGPIGNV	21	0	1750.86	674	694	2	197.68	1
AGPPGPAGPAGPPGPIGNVGAPGPK	AGPPGPAGPAGPPGPIGNVGAPGPK	25	0	2086.1	676	700	3	214.19	1
GPAGPPGPIGNVGAPGPK	GPAGPPGPIGNVGAPGPK	18	0	1538.82	683	700	2	310.27	3
GPAGPPGPIGNVGAPGXXGAR	GPAGPPGPIGNVGAPGPKGAR	21	1	1822.98	683	703	3	266.17	1
GPPGPIGNVGAPGPK	GPPGPIGNVGAPGPK	15	0	1313.71	686	700	2	166.19	4
GPPGPIGNVGAPGXXGAR	GPPGPIGNVGAPGPKGAR	18	1	1597.87	686	703	2;3	172.43	3
RGSAGPPGATGFPGAAGR	RGSAGPPGATGFPGAAGR	18	1	1582.8	703	720	2;3	115.53	3
GSAGPPGXXGFPGXX	GSAGPPGATGFPGAA	15	0	1213.57	704	718	2	85.154	1
GSAGPPGATGFPGAAG	GSAGPPGATGFPGAAG	16	0	1270.59	704	719	2	139.32	1
GSAGPPGATGFPGAAGR	GSAGPPGATGFPGAAGR	17	0	1426.7	704	720	2;3	130.21	25
XXGPPGATGFPGAAGR	SAGPPGATGFPGAAGR	16	0	1369.67	705	720	2	237.76	2
AGPPGATGFPGAAGR	AGPPGATGFPGAAGR	15	0	1282.64	706	720	2	225.93	2
GPPGATGFXGXXGR	GPPGATGFPGAAGR	14	0	1211.6	707	720	2	83.862	1
PPGATGFPGAAGR	PPGATGFPGAAGR	13	0	1154.58	708	720	2	135.87	1
TGFPGAAGR	TGFPGAAGR	9	0	832.419	712	720	2	143.56	2
GFPGAAGR	GFPGAAGR	8	0	731.371	713	720	2	121.68	2
AAGRVGPPGPSGNAGPPGPPGXXGK	AAGRVGPPGPSGNAGPPGPPGPAGK	25	1	2119.09	717	741	3	180.9	1
GRVGPPGPSGNAGPPGPPGPAGK	GRVGPPGPSGNAGPPGPPGPAGK	23	1	1977.02	719	741	3	187.86	2
RVGPPGPSGNAGPPGPPGPAGK	RVGPPGPSGNAGPPGPPGPAGK	22	1	1920	720	741	2;3	306.26	9
VGPPGPSGNAGPPGPPGXX	VGPPGPSGNAGPPGPPGPA	19	0	1578.78	721	739	2	316.34	6
VGPPGPSGXXGPPGPPGPAG	VGPPGPSGNAGPPGPPGPAG	20	0	1635.8	721	740	2	183.94	1
VGPPGPSGNAGPPGPPGPAGK	VGPPGPSGNAGPPGPPGPAGK	21	0	1763.9	721	741	2;3	338.51	34
VGPPGPSGNAGPPGPPGPAGKEG	VGPPGPSGNAGPPGPPGPAGKEG	23	1	1949.96	721	743	2;3	389.28	10
VGPPGPSGNAGPPGPPGPAGXXGS	VGPPGPSGNAGPPGPPGPAGKEGS	24	1	2036.99	721	744	2;3	311.4	2
VGPPGPSGNAGPPGPPGPAGKEGSK	VGPPGPSGNAGPPGPPGPAGKEGSK	25	1	2165.09	721	745	3	179.2	2
GPPGPSGNAGPPGPPGPAGK	GPPGPSGNAGPPGPPGPAGK	20	0	1664.83	722	741	2	339.48	1
GPSGNAGPPGPPGXXGK	GPSGNAGPPGPPGPAGK	17	0	1413.7	725	741	2	245.85	1
AGPPGPPGPAGK	AGPPGPPGPAGK	12	0	1001.53	730	741	2	164.53	2
PPGPPGPAGK	PPGPPGPAGK	10	0	873.471	732	741	2	140.98	1
EGSKGPRGETGPA	EGSKGPRGETGPA	13	2	1241.6	742	754	2	159.12	1
GETGPAGRPGEVGPPGPPGPAGEK	GETGPAGRPGEVGPPGPPGPAGEK	24	1	2167.07	749	772	2;3	385.32	7
GETGXXGRXGXVGPPGPPGXXGXKG	GETGPAGRPGEVGPPGPPGPAGEKG	25	2	2224.09	749	773	3	68.024	1
GRPGEVGPPGPPGPAGEK	GRPGEVGPPGPPGPAGEK	18	1	1654.84	755	772	2;3	226.67	5
PGEVGPPGPPGPAGEK	PGEVGPPGPPGPAGEK	16	0	1441.72	757	772	2;3	297.5	11
GEVGPPGPPGXXGEK	GEVGPPGPPGPAGEK	15	0	1344.67	758	772	2	92.112	1
XXGPPGPPGPAGEK	EVGPPGPPGPAGEK	14	0	1287.65	759	772	2	84.821	1
GAPGADGPAGAPGTPGPQ	GAPGADGPAGAPGTPGPQ	18	0	1473.68	773	790	2	182.92	2
GAPGADGPAGAPGTPGPQGI	GAPGADGPAGAPGTPGPQGI	20	0	1643.79	773	792	2	238.07	4
GAPGADGPAGAPGTPGXXGIAG	GAPGADGPAGAPGTPGPQGIAG	22	0	1771.85	773	794	2	89.858	1
GAPGADGPAGAPGTPGPQGIAGQR	GAPGADGPAGAPGTPGPQGIAGQR	24	0	2056.01	773	796	2;3	397.32	24
XXGPAGAPGTPGXXGIAGQR	ADGPAGAPGTPGPQGIAGQR	20	0	1773.88	777	796	2	171.73	1
GPAGAPGTPGPQGIAGQR	GPAGAPGTPGPQGIAGQR	18	0	1587.81	779	796	2	185.3	2
GAPGTPGPQGIAGQR	GAPGTPGPQGIAGQR	15	0	1362.7	782	796	2	144.17	1
TPGPQGIAGQR	TPGPQGIAGQR	11	0	1080.57	786	796	2	101.46	1
PGPQGIAGQR	PGPQGIAGQR	10	0	979.52	787	796	2	206.75	1
AGQRGVVGLPGQR	AGQRGVVGLPGQR	13	1	1293.73	793	805	2;3	144.79	4
AGQRGVVGLPGQRGER	AGQRGVVGLPGQRGER	16	2	1635.89	793	808	2;3;4	143.55	4
GQRGVVGLPGXXGER	GQRGVVGLPGQRGER	15	2	1564.85	794	808	4	87.932	1
QRGVVGLPGQRGER	QRGVVGLPGQRGER	14	2	1507.83	795	808	3;4	129.29	3
RGVVGLPGQR	RGVVGLPGQR	10	1	1037.61	796	805	2	96.367	1
RGVVGLPGQRGER	RGVVGLPGQRGER	13	2	1379.77	796	808	3	94.781	1
GVVGLPGQR	GVVGLPGQR	9	0	881.508	797	805	2	154.11	9
GVVGLPGQRG	GVVGLPGQRG	10	1	938.53	797	806	2	113.1	1
GVVGLPGQRGE	GVVGLPGQRGE	11	1	1067.57	797	807	2	125.83	1
GVVGLPGQRGER	GVVGLPGQRGER	12	1	1223.67	797	808	2;3	195.58	6
GVVGLPGQRGERG	GVVGLPGQRGERG	13	2	1280.69	797	809	3	119.39	2
GVVGLXGXXGXRGFPGLPGXXGEPG	GVVGLPGQRGERGFPGLPGPSGEPG	25	2	2373.22	797	821	3	69.913	1
VVGLPGQR	VVGLPGQR	8	0	824.487	798	805	2	141.55	1
VVGLPGXXGER	VVGLPGQRGER	11	1	1166.65	798	808	2;3	99.283	2
VGLPGQRGER	VGLPGQRGER	10	1	1067.58	799	808	2;3	132.78	9
GLPGQRGER	GLPGQRGER	9	1	968.515	800	808	2	123.16	4
LPGQRGER	LPGQRGER	8	1	911.494	801	808	2	121.85	1
GERGFPGLPGPSGEPGKQGPSGA	GERGFPGLPGPSGEPGKQGPSGA	23	2	2135.04	806	828	3	93.633	3
GFPGLPGPS	GFPGLPGPS	9	0	827.418	809	817	2	128.82	4
GFPGLPGPSG	GFPGLPGPSG	10	0	884.439	809	818	1	68.081	1
GFPGLPGPSGE	GFPGLPGPSGE	11	0	1013.48	809	819	2	129.55	1
GFPGLPGXXGEPG	GFPGLPGPSGEPG	13	0	1167.56	809	821	2	149.65	10
GFPGLPGPSGEPGK	GFPGLPGPSGEPGK	14	0	1295.65	809	822	2	180.15	27
GFPGLPGPSGEPGKQGPS	GFPGLPGPSGEPGKQGPS	18	1	1664.82	809	826	2	188.96	5
GFPGLPGPSGEPGKQGPSGA	GFPGLPGPSGEPGKQGPSGA	20	1	1792.87	809	828	2;3	256.04	20
PGLPGPSGEPGK	PGLPGPSGEPGK	12	0	1091.56	811	822	2	239.66	2
QGPSGASGER	QGPSGASGER	10	0	944.431	823	832	2	129.63	2
SGERGPPGPMGPPGLAGPPGESGR	SGERGPPGPMGPPGLAGPPGESGR	24	1	2213.06	829	852	2;3	214.66	11
GPPGPMGPPGL	GPPGPMGPPGL	11	0	975.485	833	843	2	168.62	2
GPPGPMGPPGLA	GPPGPMGPPGLA	12	0	1046.52	833	844	2	159.14	1
GPPGXXGPPGLAGPPGE	GPPGPMGPPGLAGPPGE	17	0	1483.71	833	849	2	122.94	1
GPPGPMGPPGLAGPPGESGR	GPPGPMGPPGLAGPPGESGR	20	0	1783.87	833	852	2;3	368.65	34
AGPPGESGREGAPGAEGSPGR	AGPPGESGREGAPGAEGSPGR	21	1	1891.88	844	864	3	123.36	1
GPPGESGREGAPGAEGSPGR	GPPGESGREGAPGAEGSPGR	20	1	1820.84	845	864	3	96.591	1
EGAPGAEGSPGR	EGAPGAEGSPGR	12	0	1083.49	853	864	2	203.55	2
EGAPGAEGSPGXX	EGAPGAEGSPGRD	13	1	1198.52	853	865	2	149.96	1
EGAPGAEGSPGRDGAPGAK	EGAPGAEGSPGRDGAPGAK	19	1	1679.79	853	871	3	123.63	1
EGAPGAEGSXGXXGAXGXXGDR	EGAPGAEGSPGRDGAPGAKGDR	22	2	2007.94	853	874	3	75.646	1
PGAEGSPGR	PGAEGSPGR	9	0	826.393	856	864	2	100.02	1
GEXGXXGPPGAPGAPGAPGXXGXX	GETGPAGPPGAPGAPGAPGPVGPA	24	0	1934.95	875	898	2	166.7	2
GPPGAPGAPGAPGPVGXXGK	GPPGAPGAPGAPGPVGPAGK	20	0	1607.84	881	900	2	210.35	1
SGDRGETGPA	SGDRGETGPA	10	1	945.415	901	910	2	79.128	1
SGXXGETGPAGPAGPI	SGDRGETGPAGPAGPI	16	1	1437.68	901	916	2	128.08	1
SGXXGETGPAGPAGPIG	SGDRGETGPAGPAGPIG	17	1	1494.71	901	917	2	125.82	1
SGXXGETGPAGPAGPIGPV	SGDRGETGPAGPAGPIGPV	19	1	1690.83	901	919	2	138.42	2
SGXXGETGPAGPAGPIGPVG	SGDRGETGPAGPAGPIGPVG	20	1	1747.85	901	920	2	187.74	2
SGXXGETGPAGPAGPIGPVGA	SGDRGETGPAGPAGPIGPVGA	21	1	1818.89	901	921	2	211.51	1
SGDRGETGPAGPAGPIGPVGAR	SGDRGETGPAGPAGPIGPVGAR	22	1	1974.99	901	922	2;3;4	375.27	11
GDRGETGPAGPAGPIGPVGAR	GDRGETGPAGPAGPIGPVGAR	21	1	1887.96	902	922	3	140.95	1
DRGETGPAGXXGPIGXXGAR	DRGETGPAGPAGPIGPVGAR	20	1	1830.93	903	922	2	145.94	1
RGETGPAGPAGPIGPVGAR	RGETGPAGPAGPIGPVGAR	19	1	1715.91	904	922	3	128.72	1
GETGXXGPAGPIG	GETGPAGPAGPIG	13	0	1079.52	905	917	2	110.12	1
GETGXXGXXGPIGPV	GETGPAGPAGPIGPV	15	0	1275.65	905	919	2	172.25	1
GETGXXGXXGPIGPVG	GETGPAGPAGPIGPVG	16	0	1332.67	905	920	2	175.91	1
GETGXXGPAGPIGPVGA	GETGPAGPAGPIGPVGA	17	0	1403.7	905	921	2	171.85	1
GETGPAGPAGPIGPVGAR	GETGPAGPAGPIGPVGAR	18	0	1559.81	905	922	2;3	308.91	38
ETGPAGPAGPIGXXGAR	ETGPAGPAGPIGPVGAR	17	0	1502.78	906	922	2	176.42	1
TGPAGPAGPIGXXGAR	TGPAGPAGPIGPVGAR	16	0	1373.74	907	922	2	202.31	1
GPAGPAGPIGXXGAR	GPAGPAGPIGPVGAR	15	0	1272.69	908	922	2	254.82	1
PAGPAGPIGXXGAR	PAGPAGPIGPVGAR	14	0	1215.67	909	922	2	181.41	1
AGPAGPIGXXGAR	AGPAGPIGPVGAR	13	0	1118.62	910	922	2	111.39	1
GPAGPIGXXGAR	GPAGPIGPVGAR	12	0	1047.58	911	922	2	139.97	1
PAGPIGPVGAR	PAGPIGPVGAR	11	0	990.561	912	922	2	76.478	1
GPIGPVGAR	GPIGPVGAR	9	0	822.471	914	922	2	121.29	1
PIGPVGAR	PIGPVGAR	8	0	765.45	915	922	2	129.96	1
RGPAGXXGPR	RGPAGPQGPR	10	1	991.531	922	931	2	162.25	1
RGPAGPQGXXGDK	RGPAGPQGPRGDK	13	2	1291.67	922	934	3	109.95	2
RGPAGPQGPRGDKGETGEQGDR	RGPAGPQGPRGDKGETGEQGDR	22	3	2221.06	922	943	2;3;4;5	275.37	22
RGPAGPQGPRGDKGETGEQGDRGIK	RGPAGPQGPRGDKGETGEQGDRGIK	25	4	2519.26	922	946	4;5	279.66	3
GPAGPQGPR	GPAGPQGPR	9	0	835.43	923	931	2	216.59	2
GPAGPQGPRGDKGETGEQGDR	GPAGPQGPRGDKGETGEQGDR	21	2	2064.96	923	943	3;4	250.22	4
GPAGPQGPRGDKGETGEQGDRG	GPAGPQGPRGDKGETGEQGDRG	22	3	2121.98	923	944	4	93.269	1
GPAGPQGXXGXXGETGEQGDRGI	GPAGPQGPRGDKGETGEQGDRGI	23	3	2235.06	923	945	4	142.85	1
GPAGPQGXXGXKGETGEQGDXGXKG	GPAGPQGPRGDKGETGEQGDRGIKG	25	4	2420.18	923	947	4	135.54	1
PAGPQGPR	PAGPQGPR	8	0	778.409	924	931	2	144.29	1
GPQGXXGDKGETGEQGDR	GPQGPRGDKGETGEQGDR	18	2	1839.85	926	943	3;4	223.11	5
PQGXXGXKGETGEQGDR	PQGPRGDKGETGEQGDR	17	2	1782.82	927	943	3	214.5	1
GDKGETGEXGDR	GDKGETGEQGDR	12	1	1247.54	932	943	2;3	84.658	2
GDKGETGEQGDRGI	GDKGETGEQGDRGI	14	2	1417.64	932	945	3	85.739	1
GDKGETGEQGDRGIKG	GDKGETGEQGDRGIKG	16	3	1602.76	932	947	3	139.08	1
GFSGLQGPPGPPG	GFSGLQGPPGPPG	13	0	1166.57	950	962	2	171.7	1
GFSGLQGPPGPPGSPGEQGPS	GFSGLQGPPGPPGSPGEQGPS	21	0	1905.89	950	970	2;3	319.74	4
GFSGLQGPPGPPGSPGEQGPSGA	GFSGLQGPPGPPGSPGEQGPSGA	23	0	2033.94	950	972	2;3	276.14	10
QGPPGPPGSPGEQGPSGASGPAGPR	QGPPGPPGSPGEQGPSGASGPAGPR	25	0	2195.04	955	979	2;3	446.48	4
GPPGPPGSPGEQGPSGASGPAGPR	GPPGPPGSPGEQGPSGASGPAGPR	24	0	2066.98	956	979	2;3	437.56	2
GPPGSPGEQGPSGASGXXGPR	GPPGSPGEQGPSGASGPAGPR	21	0	1815.85	959	979	2	159.79	1
GSPGEQGPSGASGXXGPR	GSPGEQGPSGASGPAGPR	18	0	1564.72	962	979	2	199.13	1
SPGEQGPSGASGXXGPR	SPGEQGPSGASGPAGPR	17	0	1507.7	963	979	2	286.65	1
PGEQGPSGASGXXGPR	PGEQGPSGASGPAGPR	16	0	1420.67	964	979	2	96.756	1
GEQGPSGASGXXGPR	GEQGPSGASGPAGPR	15	0	1323.62	965	979	2	145.23	1
QGPSGASGPAGPR	QGPSGASGPAGPR	13	0	1137.55	967	979	2	180.66	1
ASGPAGPR	ASGPAGPR	8	0	711.366	972	979	2	81.613	1
SGPAGPRGPPGSAGTPGK	SGPAGPRGPPGSAGTPGK	18	1	1546.79	973	990	3	128.38	2
GPPGSAGTPGK	GPPGSAGTPGK	11	0	924.466	980	990	2	154.75	3
GPPGSAGTPGKD	GPPGSAGTPGKD	12	1	1039.49	980	991	2	145.91	2
GPPGSAGTPGXXGLN	GPPGSAGTPGKDGLN	15	1	1323.64	980	994	2	149.49	3
GPPGSAGTPGKDGLXGLPG	GPPGSAGTPGKDGLNGLPG	19	1	1647.82	980	998	2	193.51	1
GPPGSAGTPGKDGLNGLPGPI	GPPGSAGTPGKDGLNGLPGPI	21	1	1857.96	980	1000	2	230.69	2
XXGTPGKDGLXGLPGPIGPPGPR	SAGTPGKDGLNGLPGPIGPPGPR	23	1	2111.11	984	1006	3	166.27	4
AGTPGKDGLNGLPGPIGPPGPR	AGTPGKDGLNGLPGPIGPPGPR	22	1	2024.08	985	1006	3	124.69	5
GTPGKDGLNGLPGPIGPPGPR	GTPGKDGLNGLPGPIGPPGPR	21	1	1953.04	986	1006	2;3	216.54	9
TPGKDGLNGLPGPIGPPGPR	TPGKDGLNGLPGPIGPPGPR	20	1	1896.02	987	1006	3	102.79	6
PGKDGLXGLPGPIGPPGPR	PGKDGLNGLPGPIGPPGPR	19	1	1794.97	988	1006	3	143.99	2
GKDGLXGLPGPIGPPGPR	GKDGLNGLPGPIGPPGPR	18	1	1697.92	989	1006	2;3	191.69	4
KDGLNGLPGPIGPPGPR	KDGLNGLPGPIGPPGPR	17	1	1640.9	990	1006	2;3	257.21	18
DGLXGLPGPI	DGLNGLPGPI	10	0	951.503	991	1000	1	90.709	1
DGLXGLPGPIG	DGLNGLPGPIG	11	0	1008.52	991	1001	2	85.67	1
DGLXGLPGPIGPPG	DGLNGLPGPIGPPG	14	0	1259.65	991	1004	2	123.75	2
DGLNGLPGPIGPPGPR	DGLNGLPGPIGPPGPR	16	0	1512.8	991	1006	2;3	203.8	92
GLNGLPGPIGPPGPR	GLNGLPGPIGPPGPR	15	0	1397.78	992	1006	2	172.27	5
LXGLPGPIGPPGPR	LNGLPGPIGPPGPR	14	0	1340.76	993	1006	2	123.75	2
NGLPGPIGPPGPR	NGLPGPIGPPGPR	13	0	1227.67	994	1006	2	106.16	2
GLPGPIGPPGPR	GLPGPIGPPGPR	12	0	1113.63	995	1006	2	147.29	1
LPGPIGPPGPR	LPGPIGPPGPR	11	0	1056.61	996	1006	2	75.761	1
PGPIGPPGPR	PGPIGPPGPR	10	0	943.524	997	1006	2	217.5	4
GPIGPPGPR	GPIGPPGPR	9	0	846.471	998	1006	2	91.906	1
GRXGXAGPAGPPGPPGPPGPPGPP	GRTGDAGPAGPPGPPGPPGPPGPP	24	1	2056.01	1007	1030	3	60.991	1
GRXGXAGPAGPPGPPGPPGPPGPXX	GRTGDAGPAGPPGPPGPPGPPGPPS	25	1	2143.04	1007	1031	3	101.78	1
TGDAGPAGPPGPPGPPG	TGDAGPAGPPGPPGPPG	17	0	1397.66	1009	1025	2	200.56	1
TGDAGPAGPPGPPGPPGPPG	TGDAGPAGPPGPPGPPGPPG	20	0	1648.78	1009	1028	2	232.88	1
TGDAGPAGPPGPPGPPGPPGP	TGDAGPAGPPGPPGPPGPPGP	21	0	1745.84	1009	1029	2	289.85	1
TGDAGPAGPPGPPGPPGPPGPP	TGDAGPAGPPGPPGPPGPPGPP	22	0	1842.89	1009	1030	2	256.92	1
TGDAGPAGPPGPPGPPGPPGPPS	TGDAGPAGPPGPPGPPGPPGPPS	23	0	1929.92	1009	1031	2;3	385.31	3
TGDAGPAGPPGPPGPPGPPGPPSG	TGDAGPAGPPGPPGPPGPPGPPSG	24	0	1986.94	1009	1032	2;3	419.8	6
TGDAGPAGPPGPPGPPGPPGPPSGG	TGDAGPAGPPGPPGPPGPPGPPSGG	25	0	2043.96	1009	1033	2;3	446.54	6
GGYDLSFLXXPXXXK	GGYDLSFLPQPPQEK	15	0	1674.83	1032	1046	2	78.903	1
XXDLSFLPQPPXXK	GYDLSFLPQPPQEK	14	0	1617.8	1033	1046	2	135.99	4
XXSFLPQPXXXK	DLSFLPQPPQEK	12	0	1397.72	1035	1046	2	136.63	4
FLPQPPQEK	FLPQPPQEK	9	0	1082.58	1038	1046	2	117.39	10
XXDGKGGGPGPMGL	QFDGKGGGPGPMGL	14	1	1316.62	1058	1071	2	191.55	16
GGGPGPMGLMGPR	GGGPGPMGLMGPR	13	0	1182.56	1063	1075	2	117.81	4
GGPGPMGLMGPR	GGPGPMGLMGPR	12	0	1125.54	1064	1075	2	88.37	2
GPGPMGLMGPR	GPGPMGLMGPR	11	0	1068.52	1065	1075	2	134.81	1
GPMGLMGPR	GPMGLMGPR	9	0	914.447	1067	1075	2	110.63	2
GPPGASGAPGPQGF	GPPGASGAPGPQGF	14	0	1195.56	1076	1089	1;2	241.4	2
GPPGASGAPGPQGFQG	GPPGASGAPGPQGFQG	16	0	1380.64	1076	1091	2	107.11	1
GPPGASGAPGPQGFQGPPGEPGEPG	GPPGASGAPGPQGFQGPPGEPGEPG	25	0	2198	1076	1100	2;3	302.63	2
GFQGPPGEPGEPGQTGPAGAR	GFQGPPGEPGEPGQTGPAGAR	21	0	1962.92	1088	1108	2;3	325.79	2
QGPPGEPGEPGQTGXXGAR	QGPPGEPGEPGQTGPAGAR	19	0	1758.83	1090	1108	2	310.57	3
GPPGEPGEPGQTGXXGAR	GPPGEPGEPGQTGPAGAR	18	0	1630.77	1091	1108	2	234.52	1
RGPPGPPGKAGEDGHPGKPGRPGER	RGPPGPPGKAGEDGHPGKPGRPGER	25	4	2459.25	1108	1132	3;4;5;6	327.05	25
GPPGPPGKAGEDGHPGKPGRPGER	GPPGPPGKAGEDGHPGKPGRPGER	24	3	2303.15	1109	1132	4;5	135.54	4
GPPGKAGEDGHPGKPGRPGER	GPPGKAGEDGHPGKPGRPGER	21	3	2052.02	1112	1132	4	194.18	2
PPGKAGEDGHPGKPGRPGER	PPGKAGEDGHPGKPGRPGER	20	3	1995	1113	1132	4;5	106.86	3
PGKAGEDGHPGKPGRPGER	PGKAGEDGHPGKPGRPGER	19	3	1897.95	1114	1132	3;4	231.86	3
AGEDGHPGKPGR	AGEDGHPGKPGR	12	1	1176.56	1117	1128	3	64.64	1
AGEDGHPGKPGRXGXR	AGEDGHPGKPGRPGER	16	2	1615.78	1117	1132	2;3;4	144.68	6
AGEDGHPGKPGRXGXRGV	AGEDGHPGKPGRPGERGV	18	3	1771.87	1117	1134	3;4;5	178.14	6
AGEDGHPGKXGXXGXRGXXGXXGX	AGEDGHPGKPGRPGERGVVGPQGA	24	3	2281.13	1117	1140	4	112.45	2
GEDGHPGKPGRPGER	GEDGHPGKPGRPGER	15	2	1544.74	1118	1132	3;4	139.58	2
EDGHPGKPGRXGXR	EDGHPGKPGRPGER	14	2	1487.72	1119	1132	3;4	132.97	3
DGHPGKXGXPGER	DGHPGKPGRPGER	13	2	1358.68	1120	1132	3	105.03	2
PGKPGRPGER	PGKPGRPGER	10	2	1049.57	1123	1132	2	157.99	2
GVVGPQGAR	GVVGPQGAR	9	0	839.461	1133	1141	2	134.44	2
RGFPGTPGLPGFK	RGFPGTPGLPGFK	13	1	1329.72	1141	1153	3	65.809	1
RGFPGTPGLPGFKGIR	RGFPGTPGLPGFKGIR	16	2	1655.93	1141	1156	3	77.324	1
GFPGTPGLPG	GFPGTPGLPG	10	0	898.455	1142	1151	1	108	1
GFPGTPGLPGF	GFPGTPGLPGF	11	0	1045.52	1142	1152	2	100.75	2
GFPGTPGLPGFK	GFPGTPGLPGFK	12	0	1173.62	1142	1153	2	152.11	3
GFPGTPGLPGFKGI	GFPGTPGLPGFKGI	14	1	1343.72	1142	1155	2	125.75	2
GHXGLDGLK	GHNGLDGLK	9	0	909.467	1157	1165	2	172.23	1
GEPGAPGENGTPGQTGAR	GEPGAPGENGTPGQTGAR	18	0	1651.76	1175	1192	2;3	246.86	9
GRVGAPGPA	GRVGAPGPA	9	1	780.424	1199	1207	2	116.11	1
GRVGAPGPAGA	GRVGAPGPAGA	11	1	908.483	1199	1209	2	87.251	1
VGAPGPAGAR	VGAPGPAGAR	10	0	851.461	1201	1210	2	152.39	1
GSDGSVGPVGXX	GSDGSVGPVGPA	12	0	998.467	1211	1222	2	186.09	1
GSDGSVGXXGXXGPI	GSDGSVGPVGPAGPI	15	0	1265.63	1211	1225	2	128	1
GSDGSVGPVGPAGPIG	GSDGSVGPVGPAGPIG	16	0	1322.65	1211	1226	2	180.27	2
GSDGSVGXXGXXGPIGS	GSDGSVGPVGPAGPIGS	17	0	1409.68	1211	1227	2	154	1
GSXGXVGPVGXXGPIGXX	GSDGSVGPVGPAGPIGSA	18	0	1480.72	1211	1228	2	79.86	1
GSDGSVGXXGXXGPIGSAG	GSDGSVGPVGPAGPIGSAG	19	0	1537.74	1211	1229	2	222.91	1
GSDGSVGXXGXXGPIGSAGPPG	GSDGSVGPVGPAGPIGSAGPPG	22	0	1788.86	1211	1232	2	188.68	1
AGPPGFPGAPGPK	AGPPGFPGAPGPK	13	0	1148.6	1228	1240	2	98.033	4
GELGPVGNPGPAGPAGPR	GELGPVGNPGPAGPAGPR	18	0	1598.82	1241	1258	2;3	174.05	5
LGPVGNPGPAGXXGPR	LGPVGNPGPAGPAGPR	16	0	1412.75	1243	1258	2	141.88	1
GPVGNPGPAGXXGPR	GPVGNPGPAGPAGPR	15	0	1299.67	1244	1258	2	183.78	1
GNPGPAGPAGPR	GNPGPAGPAGPR	12	0	1046.53	1247	1258	2	69.338	1
PGPAGPAGPR	PGPAGPAGPR	10	0	875.461	1249	1258	2	167.24	1
GPAGPAGPR	GPAGPAGPR	9	0	778.409	1250	1258	2	154.09	2
PAGPAGPR	PAGPAGPR	8	0	721.387	1251	1258	2	91.14	1
GEVGLPGL	GEVGLPGL	8	0	740.407	1259	1266	1	77.496	1
GEVGLPGLSG	GEVGLPGLSG	10	0	884.46	1259	1268	2	113.91	1
GEVGLPGLSGPVG	GEVGLPGLSGPVG	13	0	1137.6	1259	1271	2	113.74	1
GEVGLPGLSGPVGP	GEVGLPGLSGPVGP	14	0	1234.66	1259	1272	2	112.11	1
GEVGLPGLSGXXGPPG	GEVGLPGLSGPVGPPG	16	0	1388.73	1259	1274	2	133.44	1
GEVGLPGLSGPVGPPGN	GEVGLPGLSGPVGPPGN	17	0	1502.77	1259	1275	2	309.86	4
GEVGLPGLSGXXGPPGNP	GEVGLPGLSGPVGPPGNP	18	0	1599.83	1259	1276	2	74.537	1
GEVGLXGXSGPVGPPGNPGA	GEVGLPGLSGPVGPPGNPGA	20	0	1727.88	1259	1278	2	105.95	1
GEVGLPGLSGPVGPPGNPGAN	GEVGLPGLSGPVGPPGNPGAN	21	0	1841.93	1259	1279	2	155.81	2
GEVGLPGLSGXXGPXGXPGAXG	GEVGLPGLSGPVGPPGNPGANG	22	0	1898.95	1259	1280	2	130.19	1
GEVGLPGLSGXXGPPGNPGAXGL	GEVGLPGLSGPVGPPGNPGANGL	23	0	2012.03	1259	1281	2	116.63	2
GEVGLPGLSGXXGPPGNPGANGLPG	GEVGLPGLSGPVGPPGNPGANGLPG	25	0	2166.11	1259	1283	2	146.58	5
XXGPVGPPGNPGAXGLPGAK	LSGPVGPPGNPGANGLPGAK	20	0	1755.93	1266	1285	2	81.597	1
GAAGLPGVAGAPGLPG	GAAGLPGVAGAPGLPG	16	0	1260.68	1286	1301	2	92.439	1
GAAGLPGVAGAPGLPGPR	GAAGLPGVAGAPGLPGPR	18	0	1513.84	1286	1303	2;3	187.99	5
AAGLPGVAGAPGLPGPR	AAGLPGVAGAPGLPGPR	17	0	1456.82	1287	1303	2	137.98	1
AGLPGVAGAPGLPGPR	AGLPGVAGAPGLPGPR	16	0	1385.78	1288	1303	2	108.26	1
GLPGVAGAPGLPGPR	GLPGVAGAPGLPGPR	15	0	1314.74	1289	1303	2	83.456	1
GVAGAPGLPGPR	GVAGAPGLPGPR	12	0	1047.58	1292	1303	2	116.37	1
VAGAPGLPGPR	VAGAPGLPGPR	11	0	990.561	1293	1303	2	124.08	2
GAPGLPGPR	GAPGLPGPR	9	0	820.456	1295	1303	2	152.26	2
GIPGPVGA	GIPGPVGA	8	0	666.37	1304	1311	1	101.25	1
GIPGXXGAA	GIPGPVGAA	9	0	737.407	1304	1312	2	65.331	1
GIPGPVGAAGATGA	GIPGPVGAAGATGA	14	0	1094.57	1304	1317	2	103.42	1
GIPGPVGAAGATGAR	GIPGPVGAAGATGAR	15	0	1250.67	1304	1318	2	127.87	4
PGPVGAAGATGAR	PGPVGAAGATGAR	13	0	1080.57	1306	1318	2	319.1	2
GLVGEPGPA	GLVGEPGPA	9	0	795.413	1319	1327	1;2	170.31	2
GLVGEPGPAGS	GLVGEPGPAGS	11	0	939.466	1319	1329	2	185.05	1
GLVGEPGPAGSK	GLVGEPGPAGSK	12	0	1067.56	1319	1330	2	101.9	3
GLVGEPGXXGXXGESGN	GLVGEPGPAGSKGESGN	17	1	1511.72	1319	1335	2	90.793	1
GLVGEPGPAGSKGESGNK	GLVGEPGPAGSKGESGNK	18	1	1639.82	1319	1336	2;3	217.46	3
GLVGEPGPAGSKGESGNXGXPG	GLVGEPGPAGSKGESGNKGEPG	22	2	1979.95	1319	1340	3	94.632	2
KGEPGAVGQPGPPGPSGEEGKR	KGEPGAVGQPGPPGPSGEEGKR	22	2	2087.04	1336	1357	3	102.21	1
GEPGAVGQPGPPGPSGEEGK	GEPGAVGQPGPPGPSGEEGK	20	0	1802.84	1337	1356	2;3	315.47	4
GEPGAVGQPGPPGPSGEEGKR	GEPGAVGQPGPPGPSGEEGKR	21	1	1958.94	1337	1357	2;3	391.86	5
GAVGQPGPPGXXGEEGKR	GAVGQPGPPGPSGEEGKR	18	1	1675.83	1340	1357	2	84.884	1
XXGQPGPPGPSGEEGK	AVGQPGPPGPSGEEGK	16	0	1462.71	1341	1356	2	143.42	1
AVGQPGPPGPSGEEGKR	AVGQPGPPGPSGEEGKR	17	1	1618.81	1341	1357	2;3	251.91	3
PGPPGPSGEEGKR	PGPPGPSGEEGKR	13	1	1263.62	1345	1357	2	101.95	1
RGSTGEIGPAGPPGPPGLR	RGSTGEIGPAGPPGPPGLR	19	1	1771.93	1357	1375	2;3	128.06	3
RGXXGEIGPAGPPGPPGLRGNPG	RGSTGEIGPAGPPGPPGLRGNPG	23	2	2097.07	1357	1379	3	107.74	1
RGXXGEIGPAGPPGPPGXXGNXGXR	RGSTGEIGPAGPPGPPGLRGNPGSR	25	2	2340.2	1357	1381	4	133.76	2
GSTGEIGXXGPPGPPGL	GSTGEIGPAGPPGPPGL	17	0	1459.73	1358	1374	2	140.05	1
GSTGEIGPAGPPGPXGXR	GSTGEIGPAGPPGPPGLR	18	0	1615.83	1358	1375	2;3	128.57	28
GSTGEIGPAGPPGPXGXRGNPG	GSTGEIGPAGPPGPPGLRGNPG	22	1	1940.97	1358	1379	2	283.45	1
GSTGEIGPAGPPGPPGLRGNPGSR	GSTGEIGPAGPPGPPGLRGNPGSR	24	1	2184.1	1358	1381	2;3	314.17	3
XXGEIGPAGPPGPXGXR	STGEIGPAGPPGPPGLR	17	0	1558.81	1359	1375	2;3	272.32	2
STGEIGPAGPPGPPGLRGNPGSR	STGEIGPAGPPGPPGLRGNPGSR	23	1	2127.08	1359	1381	2;3	290.62	3
TGEIGPAGPPGPXGXR	TGEIGPAGPPGPPGLR	16	0	1471.78	1360	1375	2	211.64	2
GEIGPAGPPGPPGLR	GEIGPAGPPGPPGLR	15	0	1370.73	1361	1375	2	181.87	1
GEIGPAGPPGPPGLRGNPGSR	GEIGPAGPPGPPGLRGNPGSR	21	1	1939	1361	1381	3	123.43	1
EIGPAGPPGPXGXR	EIGPAGPPGPPGLR	14	0	1313.71	1362	1375	2	92.428	1
EIGPAGPPGXXGXXGXXGXX	EIGPAGPPGPPGLRGNPGSR	20	1	1881.98	1362	1381	3	72.421	1
IGPAGPPGPPGLR	IGPAGPPGPPGLR	13	0	1184.67	1363	1375	2	70.256	1
GPAGPPGPPGLR	GPAGPPGPPGLR	12	0	1071.58	1364	1375	2	209.37	2
GPPGPPGLR	GPPGPPGLR	9	0	846.471	1367	1375	2	148.21	3
GPPGPPGLRGNPGSR	GPPGPPGLRGNPGSR	15	1	1414.74	1367	1381	2;3	179.57	5
GLPGADGXX	GLPGADGRA	9	1	812.414	1382	1390	2	108	1
AGVMGPAGSR	AGVMGPAGSR	10	0	901.444	1390	1399	2	140.35	2
GVMGPAGSR	GVMGPAGSR	9	0	830.407	1391	1399	2	132.08	2
GATGPAGVR	GATGPAGVR	9	0	784.419	1400	1408	2	142.64	1
GVRGPXGDSGRPGEPGLMGPR	GVRGPNGDSGRPGEPGLMGPR	21	2	2062.01	1406	1426	3;4	181.54	5
RGPNGDSGRPGEPGLMGPR	RGPNGDSGRPGEPGLMGPR	19	2	1905.92	1408	1426	2;3;4	256.96	22
GPXGDSGRPGEPGL	GPNGDSGRPGEPGL	14	1	1308.61	1409	1422	2	231.54	1
GPNGDSGRPGEPGLMGPR	GPNGDSGRPGEPGLMGPR	18	1	1749.82	1409	1426	2;3	287.96	17
XGDSGRPGEPGLMGPR	NGDSGRPGEPGLMGPR	16	1	1595.75	1411	1426	2;3	159.14	2
GDSGRPGEPGLMGPR	GDSGRPGEPGLMGPR	15	1	1481.7	1412	1426	2;3	174.62	3
DSGRPGEPGLMGPR	DSGRPGEPGLMGPR	14	1	1424.68	1413	1426	3	139.64	1
SGXXGEPGLMGPR	SGRPGEPGLMGPR	13	1	1309.66	1414	1426	3	121.24	1
GRPGEPGLMGPR	GRPGEPGLMGPR	12	1	1222.62	1415	1426	3	131.17	1
PGEPGLMGPR	PGEPGLMGPR	10	0	1009.5	1417	1426	2	115.49	2
GFPGSXGXIGXX	GFPGSPGNIGPA	12	0	1069.52	1427	1438	2	121.53	2
GFPGSPGNIGPAGK	GFPGSPGNIGPAGK	14	0	1254.64	1427	1440	2	157.95	14
GFPGSPGXIGPAGKEGPV	GFPGSPGNIGPAGKEGPV	18	1	1636.82	1427	1444	2	134.04	1
FPGSPGNIGXXGK	FPGSPGNIGPAGK	13	0	1197.61	1428	1440	2	101.66	1
PGSPGNIGPAGK	PGSPGNIGPAGK	12	0	1050.55	1429	1440	2	288.42	2
XXGPAGKEGPVGLPGIDGR	NIGPAGKEGPVGLPGIDGR	19	1	1802.96	1434	1452	3	89.659	1
EGPVGLPGIDG	EGPVGLPGIDG	11	0	1009.51	1441	1451	2	91.853	1
EGPVGLPGIDGR	EGPVGLPGIDGR	12	0	1165.61	1441	1452	2	151.22	11
EGPVGLXGXDGRPG	EGPVGLPGIDGRPG	14	1	1319.68	1441	1454	2	75.474	1
EGPVGLPGIDGRPGPI	EGPVGLPGIDGRPGPI	16	1	1529.82	1441	1456	2	158.42	3
EGPVGLPGIDGRPGPIG	EGPVGLPGIDGRPGPIG	17	1	1586.84	1441	1457	2	81.709	1
EGPVGLPGIDGRPGXXGXX	EGPVGLPGIDGRPGPIGPA	19	1	1754.93	1441	1459	2;3	276.12	6
EGPVGLPGIDGRPGXXGPAGA	EGPVGLPGIDGRPGPIGPAGA	21	1	1882.99	1441	1461	2	138.77	2
EGPVGLPGIDGRPGPIGXXGAR	EGPVGLPGIDGRPGPIGPAGAR	22	1	2039.09	1441	1462	2;3	157.97	7
GPVGLPGIDGR	GPVGLPGIDGR	11	0	1036.57	1442	1452	2	103.7	2
PVGLPGIDGR	PVGLPGIDGR	10	0	979.545	1443	1452	2	227.3	1
GLPGIDGR	GLPGIDGR	8	0	783.424	1445	1452	1;2	87.284	2
PGPIGPAGAR	PGPIGPAGAR	10	0	891.493	1453	1462	2	186.67	2
RGEPGNIGFPGPK	RGEPGNIGFPGPK	13	1	1324.69	1462	1474	2;3	121.66	5
RGEPGNIGFPGXXGPTGDPGK	RGEPGNIGFPGPKGPTGDPGK	21	2	2034.03	1462	1482	3	75.524	1
GEPGNIGFPGPK	GEPGNIGFPGPK	12	0	1168.59	1463	1474	2	107.24	8
PGNIGFPGPK	PGNIGFPGPK	10	0	982.524	1465	1474	2	194.2	2
NIGFPGPKGPTGDPGK	NIGFPGPKGPTGDPGK	16	1	1537.79	1467	1482	3	89.358	2
XXGFPGPKGPTGDPGKXGXK	NIGFPGPKGPTGDPGKAGEK	20	2	1922.98	1467	1486	4	73.405	1
GPTGDPGK	GPTGDPGK	8	0	727.35	1475	1482	2	62.717	2
GPTGDPGKAGEKG	GPTGDPGKAGEKG	13	2	1169.57	1475	1487	3	122.46	1
GHAGLAGPR	GHAGLAGPR	9	0	834.446	1487	1495	2	205.13	1
HAGLAGPR	HAGLAGPR	8	0	777.425	1488	1495	2	142.74	1
GAPGPDGNXGAQGPPGL	GAPGPDGNNGAQGPPGL	17	0	1474.68	1496	1512	2	166.65	1
GAPGPDGNXGAQGPPGLQG	GAPGPDGNNGAQGPPGLQG	19	0	1659.76	1496	1514	2	183.08	1
GAPGPDGNNGAQGPPGLQGV	GAPGPDGNNGAQGPPGLQGV	20	0	1758.83	1496	1515	2;3	286.75	12
GAPGPDGNNGAQGPPGLQGVQGGK	GAPGPDGNNGAQGPPGLQGVQGGK	24	0	2129.03	1496	1519	2;3	520.1	18
GAQGPPGLQGVQGGK	GAQGPPGLQGVQGGK	15	0	1349.71	1505	1519	2	192.38	2
GEQGPAGPPGFQGLPGPAGT	GEQGPAGPPGFQGLPGPAGT	20	0	1790.86	1520	1539	2	172.06	1
GEQGXXGPXGXQGLPGXXGTA	GEQGPAGPPGFQGLPGPAGTA	21	0	1861.9	1520	1540	2	61.154	1
QGLPGPAGTAGEAGKPGER	QGLPGPAGTAGEAGKPGER	19	1	1748.88	1531	1549	2;3	115.8	2
GPAGTAGEAGKPGER	GPAGTAGEAGKPGER	15	1	1353.66	1535	1549	3	166.03	1
PAGTAGEAGKPGER	PAGTAGEAGKPGER	14	1	1296.64	1536	1549	3	172.09	1
GIPGEFGLPGPAGA	GIPGEFGLPGPAGA	14	0	1238.63	1550	1563	1;2	226.47	4
GIPGEFGLPGPAGAR	GIPGEFGLPGPAGAR	15	0	1394.73	1550	1564	2;3	168.46	30
PGEFGLPGPAGAR	PGEFGLPGPAGAR	13	0	1224.63	1552	1564	2;3	226.96	3
GLPGPAGAR	GLPGPAGAR	9	0	794.44	1556	1564	2	96.51	1
GPPGESGAAGPAGPIGSR	GPPGESGAAGPAGPIGSR	18	0	1533.75	1568	1585	2;3	362.27	39
PPGESGAAGXXGXXGSR	PPGESGAAGPAGPIGSR	17	0	1476.73	1569	1585	2	71.502	1
SGAAGPAGPIGSR	SGAAGPAGPIGSR	13	0	1096.56	1573	1585	2	105.13	1
GPSGPPGPDGNK	GPSGPPGPDGNK	12	0	1078.5	1586	1597	2	149.23	1
GPSGPPGPDGNKGEPG	GPSGPPGPDGNKGEPG	16	1	1418.64	1586	1601	2	243.37	1
GPSGPPGXXGNKGEPGVV	GPSGPPGPDGNKGEPGVV	18	1	1616.78	1586	1603	2	148.41	3
KGEPGVVGAPGTAGPSGPSGLPGER	KGEPGVVGAPGTAGPSGPSGLPGER	25	1	2230.13	1597	1621	3	142.65	1
GEPGVVGAPGTAGPSGPSGLPGER	GEPGVVGAPGTAGPSGPSGLPGER	24	0	2102.04	1598	1621	2;3	299.6	4
VVGAPGTAGXXGXXGLXGXR	VVGAPGTAGPSGPSGLPGER	20	0	1761.9	1602	1621	2	100.69	1
GAPGTAGPSGPSGLPGER	GAPGTAGPSGPSGLPGER	18	0	1563.76	1604	1621	2;3	355.26	4
TAGPSGPSGLPGER	TAGPSGPSGLPGER	14	0	1281.63	1608	1621	2	264.17	3
AGPSGPSGLXGXR	AGPSGPSGLPGER	13	0	1180.58	1609	1621	2	94.801	1
GPSGPSGLPGER	GPSGPSGLPGER	12	0	1109.55	1610	1621	2	97.813	1
GPSGLPGER	GPSGLPGER	9	0	868.44	1613	1621	2	101.54	1
GAAGIPGGKGEKGET	GAAGIPGGKGEKGET	15	2	1327.67	1622	1636	3	79.771	1
GAAGIPGGKGEKGETGL	GAAGIPGGKGEKGETGL	17	2	1497.78	1622	1638	2;3	90.348	2
GAAGIPGGKGEKGETGLR	GAAGIPGGKGEKGETGLR	18	2	1653.88	1622	1639	3;4	119.4	2
GAAGIPGGKGEKGETGLRGDVGSPG	GAAGIPGGKGEKGETGLRGDVGSPG	25	3	2223.12	1622	1646	3	108.89	1
AAGIPGGKGEKGETGXXGXXGXXGX	AAGIPGGKGEKGETGLRGDVGSPGR	25	3	2322.2	1623	1647	4	73.781	1
AGIPGGKGEKGETGLR	AGIPGGKGEKGETGLR	16	2	1525.82	1624	1639	3;4	112.24	2
AGIPGGKGEKGETGLRGDVGSPGR	AGIPGGKGEKGETGLRGDVGSPGR	24	3	2251.17	1624	1647	4;5	132.36	2
GKGEKGETGLRGDVGSPGR	GKGEKGETGLRGDVGSPGR	19	3	1855.95	1629	1647	4	106.7	1
GKGEKGETGXXGDVGSPGRDGAR	GKGEKGETGLRGDVGSPGRDGAR	23	4	2255.14	1629	1651	4;5	120.42	2
GETGLRGDVGSPG	GETGLRGDVGSPG	13	1	1200.57	1634	1646	2	138.23	1
GETGLRGDVGSPGR	GETGLRGDVGSPGR	14	1	1356.67	1634	1647	2	122.51	1
GETGLRGDVGSPGRDGAR	GETGLRGDVGSPGRDGAR	18	2	1755.86	1634	1651	2;3;4	216.83	3
ETGLRGDVGSPGR	ETGLRGDVGSPGR	13	1	1299.65	1635	1647	3	128.9	1
ETGLRGDVGSPGRDGAR	ETGLRGDVGSPGRDGAR	17	2	1698.84	1635	1651	3;4	163.44	2
TGLRGDVGSPGRDGAR	TGLRGDVGSPGRDGAR	16	2	1569.8	1636	1651	3;4	222.09	2
GLRGDVGSPGR	GLRGDVGSPGR	11	1	1069.56	1637	1647	2;3	160.77	2
GLRGDVGSPGRDGAR	GLRGDVGSPGRDGAR	15	2	1468.75	1637	1651	2;3;4	271.6	3
LRGDVGSPGRDGAR	LRGDVGSPGRDGAR	14	2	1411.73	1638	1651	3;4	115.83	2
RGDVGSPGRDGAR	RGDVGSPGRDGAR	13	2	1298.64	1639	1651	2;3	178.95	3
GDVGSPGRDGAR	GDVGSPGRDGAR	12	1	1142.54	1640	1651	2	128.44	1
DVGSPGRDGAR	DVGSPGRDGAR	11	1	1085.52	1641	1651	3	83.045	1
GSPGRDGAR	GSPGRDGAR	9	1	871.426	1643	1651	2	139.74	2
SPGRDGAR	SPGRDGAR	8	1	814.405	1644	1651	2	133.33	1
GAPGAVGAPGPA	GAPGAVGAPGPA	12	0	920.472	1652	1663	2	132.72	1
GAPGAVGAPGPAGA	GAPGAVGAPGPAGA	14	0	1048.53	1652	1665	2	142.64	1
GAPGAVGAPGPAGANGDR	GAPGAVGAPGPAGANGDR	18	0	1490.72	1652	1669	2;3	166.45	2
GAPGAVGAPGXXGAXGDRG	GAPGAVGAPGPAGANGDRG	19	1	1547.74	1652	1670	2	94.728	1
GAPGAVGAPGPAGAXGDRGEAG	GAPGAVGAPGPAGANGDRGEAG	22	1	1804.85	1652	1673	2;3	169.92	3
GAPGAVGAPGPAGAXGDRGEAGA	GAPGAVGAPGPAGANGDRGEAGA	23	1	1875.88	1652	1674	2;3	254.18	4
GDRGEAGAAGXXGXXGPR	GDRGEAGAAGPAGPAGPR	18	1	1562.76	1667	1684	2	207.31	1
RGEAGAAGPAGPAGPR	RGEAGAAGPAGPAGPR	16	1	1390.71	1669	1684	3	85.576	1
GEAGAAGPAGPAGPR	GEAGAAGPAGPAGPR	15	0	1234.61	1670	1684	2;3	149.17	3
AAGPAGPAGPR	AAGPAGPAGPR	11	0	920.483	1674	1684	2	152.41	1
AGPAGPAGPR	AGPAGPAGPR	10	0	849.446	1675	1684	2	173.11	1
GPAGPRGSPGER	GPAGPRGSPGER	12	1	1136.57	1679	1690	3	73.466	1
GSPGERGEVGPA	GSPGERGEVGPA	12	1	1111.53	1685	1696	2	98.254	1
GSPGERGEVGPAGPN	GSPGERGEVGPAGPN	15	1	1379.64	1685	1699	2	114.87	1
GSPGERGEVGPAGPNG	GSPGERGEVGPAGPNG	16	1	1436.66	1685	1700	2	158.59	1
GSPGERGEVGPAGPNGF	GSPGERGEVGPAGPNGF	17	1	1583.73	1685	1701	2	150.9	3
GSXGXRGEVGPAGPXGFA	GSPGERGEVGPAGPNGFA	18	1	1654.77	1685	1702	2	106.55	1
GSPGERGEVGPAGPNGFAGPA	GSPGERGEVGPAGPNGFAGPA	21	1	1879.88	1685	1705	2;3	238.02	6
GEVGPAGPNGF	GEVGPAGPNGF	11	0	1000.46	1691	1701	1;2	189.82	4
GEVGPAGXXGFA	GEVGPAGPNGFA	12	0	1071.5	1691	1702	2	98.009	2
GEVGPAGXXGFAG	GEVGPAGPNGFAG	13	0	1128.52	1691	1703	2	108.26	2
GEVGPAGPXGXAGP	GEVGPAGPNGFAGP	14	0	1225.57	1691	1704	2	79.128	1
GEVGPAGXXGFAGXX	GEVGPAGPNGFAGPA	15	0	1296.61	1691	1705	2	121.61	2
GEVGPAGXXGFAGPAG	GEVGPAGPNGFAGPAG	16	0	1353.63	1691	1706	2	127.51	1
GEVGXXGXXGFAGPAGA	GEVGPAGPNGFAGPAGA	17	0	1424.67	1691	1707	2	156.58	1
GEVGPAGXXGXAGPAGAAG	GEVGPAGPNGFAGPAGAAG	19	0	1552.73	1691	1709	2	67.643	1
GEVGXXGXXGFAGPAGAAGQ	GEVGPAGPNGFAGPAGAAGQ	20	0	1680.79	1691	1710	2	113.86	1
GEVGXXGXXGFAGPAGAAGQPG	GEVGPAGPNGFAGPAGAAGQPG	22	0	1834.86	1691	1712	2	188.63	1
GEVGPAGPNGFAGPAGAAGQPGAK	GEVGPAGPNGFAGPAGAAGQPGAK	24	0	2033.99	1691	1714	2;3	294.06	19
GFAGPAGAAGQPGAK	GFAGPAGAAGQPGAK	15	0	1255.63	1700	1714	2	105.35	1
AGPAGAAGQPGAK	AGPAGAAGQPGAK	13	0	1051.54	1702	1714	2	85.731	1
GTKGPKGENGPVGPT	GTKGPKGENGPVGPT	15	2	1394.72	1718	1732	2;3	221.56	10
GTKGPKGENGPVGPTGPA	GTKGPKGENGPVGPTGPA	18	2	1619.83	1718	1735	2;3	308.84	13
GTKGXXGENGPVGPTGPAGA	GTKGPKGENGPVGPTGPAGA	20	2	1747.89	1718	1737	3	118.46	3
GPKGEXGPVGPT	GPKGENGPVGPT	12	1	1108.55	1721	1732	2	72.59	1
GPKGENGPVGPTGPA	GPKGENGPVGPTGPA	15	1	1333.66	1721	1735	2	215.72	6
GPKGEXGPVGPTGPAGA	GPKGENGPVGPTGPAGA	17	1	1461.72	1721	1737	2	182.89	1
GPKGEXGPVGPTGPAGAAGPSGPN	GPKGENGPVGPTGPAGAAGPSGPN	24	1	2041.98	1721	1744	2	400.14	1
GENGPVGPTGXX	GENGPVGPTGPA	12	0	1051.49	1724	1735	2	139.39	3
GEXGXXGXXGXXGAAGPSGPN	GENGPVGPTGPAGAAGPSGPN	21	0	1759.81	1724	1744	2	238.83	3
AGPSGPXGPPGXXGSR	AGPSGPNGPPGPAGSR	16	0	1374.66	1738	1753	2	198.74	1
GPPGPAGSR	GPPGPAGSR	9	0	794.404	1745	1753	2	133.12	1
GSXGXGGPPGATGFPGAAGR	GSRGDGGPPGATGFPGAAGR	20	1	1740.83	1751	1770	3	93.255	1
RGDGGPPGATGFPGAAGR	RGDGGPPGATGFPGAAGR	18	1	1596.78	1753	1770	3	158.45	3
GDGGPPGATGFPGAAGR	GDGGPPGATGFPGAAGR	17	0	1440.67	1754	1770	2;3	292.73	9
GGPPGATGFPGAAGR	GGPPGATGFPGAAGR	15	0	1268.63	1756	1770	2	147.74	1
TGPPGPAGI	TGPPGPAGI	9	0	765.402	1771	1779	1;2	206.82	5
TGPPGPAGISGPPGPPGPAGK	TGPPGPAGISGPPGPPGPAGK	21	0	1764.92	1771	1791	2;3	407.25	16
GISGPPGPPGPAGK	GISGPPGPPGPAGK	14	0	1187.63	1778	1791	2	109.83	2
GISGPPGPPGPAGKEGLRGPR	GISGPPGPPGPAGKEGLRGPR	21	2	1953.05	1778	1798	4	74.953	1
SGPPGPPGPAGK	SGPPGPPGPAGK	12	0	1017.52	1780	1791	2	154.75	3
SGPPGPPGPAGKEGLR	SGPPGPPGPAGKEGLR	16	1	1472.77	1780	1795	2;3	154.82	3
SGPPGPPGPAGKEGLRGPR	SGPPGPPGPAGKEGLRGPR	19	2	1782.95	1780	1798	2;3;4	158.98	4
PPGPPGPAGKEGLR	PPGPPGPAGKEGLR	14	1	1328.72	1782	1795	3	97.69	1
PGPPGPAGKEGLR	PGPPGPAGKEGLR	13	1	1231.67	1783	1795	2	86.189	1
PGPPGPAGKEGXXGPR	PGPPGPAGKEGLRGPR	16	2	1541.84	1783	1798	3	156.6	1
GKEGXXGXXGDQGPVGR	GKEGLRGPRGDQGPVGR	17	3	1734.92	1790	1806	3;4	167.05	2
EGLRGXXGDQGPV	EGLRGPRGDQGPV	13	2	1336.68	1792	1804	2;3	142.19	2
EGLRGXXGDQGPVG	EGLRGPRGDQGPVG	14	2	1393.71	1792	1805	2	138	1
EGLRGXXGDQGPVGR	EGLRGPRGDQGPVGR	15	2	1549.81	1792	1806	2;3;4	193.34	3
EGLRGPRGDQGPVGRT	EGLRGPRGDQGPVGRT	16	3	1650.86	1792	1807	2;3;4	163	3
GLRGXXGDQGPVGR	GLRGPRGDQGPVGR	14	2	1420.76	1793	1806	3	71.529	1
LRGXXGDQGPVGR	LRGPRGDQGPVGR	13	2	1363.74	1794	1806	3	222.94	1
RGPRGDQGPVGR	RGPRGDQGPVGR	12	2	1250.66	1795	1806	2;3	98.406	2
GPRGDQGPV	GPRGDQGPV	9	1	881.436	1796	1804	2	79.469	1
GPRGDQGPVGR	GPRGDQGPVGR	11	1	1094.56	1796	1806	2;3	197.79	2
GPRGDQGPVGRT	GPRGDQGPVGRT	12	2	1195.61	1796	1807	2;3	131.54	2
GDQGPVGR	GDQGPVGR	8	0	784.383	1799	1806	2	132.53	2
GDQGPVGRT	GDQGPVGRT	9	1	885.43	1799	1807	2	120.87	1
TGETGASGPPGFAGEK	TGETGASGPPGFAGEK	16	0	1461.67	1807	1822	2	287.45	11
SGPPGFAGEK	SGPPGFAGEK	10	0	945.456	1813	1822	2	95.09	1
GPSGEPGTAGPPGTPGPQ	GPSGEPGTAGPPGTPGPQ	18	0	1559.72	1823	1840	2	228.74	1
LGAPGFLGLPGSR	LGAPGFLGLPGSR	13	0	1240.69	1843	1855	2	110.39	2
LGAPGFLGLPGXXGER	LGAPGFLGLPGSRGER	16	1	1582.86	1843	1858	2;3	188.96	2
GAPGFLGLPGSR	GAPGFLGLPGSR	12	0	1127.61	1844	1855	2	94.804	1
GAPGFLGLPGXXGER	GAPGFLGLPGSRGER	15	1	1469.77	1844	1858	2;3	168.71	2
APGFLGLPGSR	APGFLGLPGSR	11	0	1070.59	1845	1855	2	79.986	1
PGFLGLPGXXGER	PGFLGLPGSRGER	13	1	1341.72	1846	1858	3	122.34	1
GFLGLPGSR	GFLGLPGSR	9	0	902.497	1847	1855	2	125.01	1
GFLGLPGSRGER	GFLGLPGSRGER	12	1	1244.66	1847	1858	2;3	143.03	2
FLGLPGSR	FLGLPGSR	8	0	845.476	1848	1855	2	149.48	2
FLGLPGSRGER	FLGLPGSRGER	11	1	1187.64	1848	1858	2;3	111.63	6
LGLPGSRGER	LGLPGSRGER	10	1	1040.57	1849	1858	2	146.88	1
GLPGSRGER	GLPGSRGER	9	1	927.489	1850	1858	2	150.17	1
GEXGXPGVAGSVGEPGPL	GERGLPGVAGSVGEPGPL	18	1	1647.86	1856	1873	2	101.53	1
GLPGVAGSV	GLPGVAGSV	9	0	755.418	1859	1867	2	99.279	1
GLPGVAGSVGEPGPL	GLPGVAGSVGEPGPL	15	0	1305.69	1859	1873	2	110.79	1
GLPGVAGSVGEPGPLG	GLPGVAGSVGEPGPLG	16	0	1362.71	1859	1874	2	99.013	2
GLPGVAGSVGEPGPLGI	GLPGVAGSVGEPGPLGI	17	0	1475.8	1859	1875	2	263.43	3
GLPGVAGSVGEPGPLGXX	GLPGVAGSVGEPGPLGIA	18	0	1546.84	1859	1876	2	172.26	2
GLPGVAGSVGEPGPLGIAG	GLPGVAGSVGEPGPLGIAG	19	0	1603.86	1859	1877	2	160.33	2
GLPGVAGSVGEPGPLGIAGP	GLPGVAGSVGEPGPLGIAGP	20	0	1700.91	1859	1878	2	138.76	1
GLPGVAGSVGEPGPLGIAGPPG	GLPGVAGSVGEPGPLGIAGPPG	22	0	1854.98	1859	1880	2	150.06	2
GLPGVAGSVGEPGPLGIAGPPGA	GLPGVAGSVGEPGPLGIAGPPGA	23	0	1926.02	1859	1881	2	102.28	1
GLPGVAGSVGEPGPLGIAGPPGAR	GLPGVAGSVGEPGPLGIAGPPGAR	24	0	2082.12	1859	1882	2;3	251.87	30
GVAGSVGEPGPLGIAGPPGAR	GVAGSVGEPGPLGIAGPPGAR	21	0	1814.96	1862	1882	2	171.36	1
XXGSVGEPGXXGIAGPPGAR	VAGSVGEPGPLGIAGPPGAR	20	0	1757.94	1863	1882	2	120.84	1
GSVGEPGPLGIAGPPGAR	GSVGEPGPLGIAGPPGAR	18	0	1587.84	1865	1882	2	103.97	1
GPLGIAGPPGAR	GPLGIAGPPGAR	12	0	1061.6	1871	1882	2	153.04	1
RGPPGNVGNPGVXGAPGEAGR	RGPPGNVGNPGVNGAPGEAGR	21	1	1928.96	1882	1902	3	86.539	1
GPPGNVGNPGVXGAPGEA	GPPGNVGNPGVNGAPGEA	18	0	1559.73	1883	1900	2	217.78	2
GPPGNVGNPGVXGAPGEAG	GPPGNVGNPGVNGAPGEAG	19	0	1616.75	1883	1901	2	232.39	2
GPPGNVGNPGVNGAPGEAGR	GPPGNVGNPGVNGAPGEAGR	20	0	1772.86	1883	1902	2;3	452.71	15
GPPGNVGNPGVXGAPGEAGRDGNPG	GPPGNVGNPGVNGAPGEAGRDGNPG	25	1	2213.02	1883	1907	3	162.83	2
VGNPGVNGAPGEAGR	VGNPGVNGAPGEAGR	15	0	1350.66	1888	1902	2	196.44	2
VXGAPGEAGRDGNPGNDGPPGR	VNGAPGEAGRDGNPGNDGPPGR	22	1	2059.94	1893	1914	3	86.211	1
GAPGEAGRDGNPGNDGPPGR	GAPGEAGRDGNPGNDGPPGR	20	1	1846.83	1895	1914	3	100.23	1
GRDGNPGNDGPPGR	GRDGNPGNDGPPGR	14	1	1364.62	1901	1914	3	114.88	1
GRDGNPGNDGPPGRDGQPGHKGER	GRDGNPGNDGPPGRDGQPGHKGER	24	3	2426.12	1901	1924	4;5	222.46	4
XXGNPGNDGPPGRDGQPGHKGER	RDGNPGNDGPPGRDGQPGHKGER	23	3	2369.1	1902	1924	4;5	251.32	6
DGNPGNDGPPGR	DGNPGNDGPPGR	12	0	1151.5	1903	1914	2	290.64	4
DGNPGNDGPPGRDGQPGHKGER	DGNPGNDGPPGRDGQPGHKGER	22	2	2213	1903	1924	4;5	184.7	4
GNPGNDGPPGR	GNPGNDGPPGR	11	0	1036.47	1904	1914	2	116.37	1
GNPGNDGPXGXXGQPGHKGER	GNPGNDGPPGRDGQPGHKGER	21	2	2097.97	1904	1924	4	94.632	1
PGNDGPPGR	PGNDGPPGR	9	0	865.404	1906	1914	2	146.27	1
PGNDGPPGRDGQPGHKGER	PGNDGPPGRDGQPGHKGER	19	2	1926.9	1906	1924	4	173.98	1
GPPGRDGQPGHKGER	GPPGRDGQPGHKGER	15	2	1543.76	1910	1924	3	144.33	1
PGRDGQPGHKGER	PGRDGQPGHKGER	13	2	1389.69	1912	1924	3	132.24	1
GYPGXAGPV	GYPGNAGPV	9	0	830.392	1925	1933	1	79.146	1
GYXGXXGXXGAVGAPGPQ	GYPGNAGPVGAVGAPGPQ	18	0	1564.76	1925	1942	2	126.66	1
GYPGNXGXXGAVGAPGPQG	GYPGNAGPVGAVGAPGPQG	19	0	1621.78	1925	1943	2	110.08	1
GYXGXXGXXGAVGAPGXXGPVG	GYPGNAGPVGAVGAPGPQGPVG	22	0	1874.93	1925	1946	2	99.844	1
GYXGXXGXXGAVGAPGXXGXXGXX	GYPGNAGPVGAVGAPGPQGPVGPA	24	0	2043.02	1925	1948	2	111.53	1
GYXGXXGXXGAVGAPGXXGXXGPAG	GYPGNAGPVGAVGAPGPQGPVGPAG	25	0	2100.04	1925	1949	2	173.59	1
PGNAGPVGAVGAPGPQGPVGXXGK	PGNAGPVGAVGAPGPQGPVGPAGK	24	0	2008.05	1927	1950	2;3	294.83	2
GNAGPVGAVGAPGPQGPVGXXGK	GNAGPVGAVGAPGPQGPVGPAGK	23	0	1911	1928	1950	2;3	234.9	2
AGPVGAVGAPGXXGPVGXXGK	AGPVGAVGAPGPQGPVGPAGK	21	0	1739.93	1930	1950	2	245.69	2
GPVGAVGAPGXXGXXGXXGK	GPVGAVGAPGPQGPVGPAGK	20	0	1668.89	1931	1950	2	164.81	1
GAVGAPGPQGPVGXXGK	GAVGAPGPQGPVGPAGK	17	0	1415.75	1934	1950	2	102.53	1
VGAPGPQGPVGPAGK	VGAPGPQGPVGPAGK	15	0	1287.69	1936	1950	2	163.65	1
GAPGPQGPVGPAGK	GAPGPQGPVGPAGK	14	0	1188.63	1937	1950	2	161.44	2
PGPQGPVGPAGK	PGPQGPVGPAGK	12	0	1060.57	1939	1950	2	225.72	1
HGXXGXPGPAGAVGPAGAVGPR	HGNRGEPGPAGAVGPAGAVGPR	22	1	1980	1951	1972	3;4	144.82	2
GXXGXPGPAGAVGPAGAVGPR	GNRGEPGPAGAVGPAGAVGPR	21	1	1842.94	1952	1972	3	94.463	1
RGEPGPAGAVGPAGAVGPR	RGEPGPAGAVGPAGAVGPR	19	1	1671.88	1954	1972	2;3	150.27	3
GEPGPAGAVGPAGAVGPR	GEPGPAGAVGPAGAVGPR	18	0	1515.78	1955	1972	2	192.6	14
EPGPAGAVGPAGAVGPR	EPGPAGAVGPAGAVGPR	17	0	1458.76	1956	1972	2	213.69	2
PGPAGAVGPAGAVGPR	PGPAGAVGPAGAVGPR	16	0	1329.72	1957	1972	2	260.05	1
GPAGAVGPAGAVGPR	GPAGAVGPAGAVGPR	15	0	1232.66	1958	1972	2	170.69	1
AGAVGPAGAVGPR	AGAVGPAGAVGPR	13	0	1078.59	1960	1972	2	103.8	1
GAVGPAGAVGPR	GAVGPAGAVGPR	12	0	1007.55	1961	1972	2	142.08	1
AVGPAGAVGPR	AVGPAGAVGPR	11	0	950.53	1962	1972	2	105.25	1
VGPAGAVGPR	VGPAGAVGPR	10	0	879.493	1963	1972	2	206.65	1
GPSGPQGI	GPSGPQGI	8	0	711.355	1973	1980	2	137.83	1
GPSGPQGIR	GPSGPQGIR	9	0	867.456	1973	1981	2	172.14	2
GPSGPQGIRGDXGXXGXXGXR	GPSGPQGIRGDKGEPGDKGPR	21	3	2061.04	1973	1993	4;5	114.55	2
GIRGDKGEPGDKGPR	GIRGDKGEPGDKGPR	15	3	1537.8	1979	1993	4	189.37	1
GHXGLQGLPG	GHNGLQGLPG	10	0	948.478	2000	2009	2	91.906	1
XXLPGLAGHHGDQGAPGAVGXXGPR	QGLPGLAGHHGDQGAPGAVGPAGPR	25	0	2273.14	2005	2029	3	101.86	1
GLPGLAGHHGDQGAPGAVGPAGPR	GLPGLAGHHGDQGAPGAVGPAGPR	24	0	2145.08	2006	2029	3	133.95	1
HGDQGAPGAVGPAGPR	HGDQGAPGAVGPAGPR	16	0	1442.7	2014	2029	3	186.05	1
GDQGAPGAVGPAGPR	GDQGAPGAVGPAGPR	15	0	1305.64	2015	2029	2;3	134.2	4
XXGAPGAVGXXGPR	DQGAPGAVGPAGPR	14	0	1248.62	2016	2029	2	146.57	4
QGAPGAVGPAGPR	QGAPGAVGPAGPR	13	0	1133.59	2017	2029	2	187.14	4
GAPGAVGPAGPR	GAPGAVGPAGPR	12	0	1005.54	2018	2029	2	192.58	1
APGAVGPAGPR	APGAVGPAGPR	11	0	948.514	2019	2029	2	155.82	1
PGAVGPAGPR	PGAVGPAGPR	10	0	877.477	2020	2029	2	173.11	1
AVGPAGPR	AVGPAGPR	8	0	723.403	2022	2029	2	137.44	1
AVGPAGXXGPAGPTGPAGK	AVGPAGPRGPAGPTGPAGK	19	1	1613.86	2022	2040	2	148.66	1
AVGPAGXXGPAGPTGPAGKDGR	AVGPAGPRGPAGPTGPAGKDGR	22	2	1942.01	2022	2043	2;3;4	263.21	4
VGPAGPRGPAGPTGXXGK	VGPAGPRGPAGPTGPAGK	18	1	1542.83	2023	2040	3	76.713	1
VGPAGPRGPAGPTGPAGKDGR	VGPAGPRGPAGPTGPAGKDGR	21	2	1870.98	2023	2043	3;4	119.01	2
GPAGPRGPAGPTGPAGKDGR	GPAGPRGPAGPTGPAGKDGR	20	2	1771.91	2024	2043	3;4	252.4	2
AGPRGPAGPTGPAGKDGR	AGPRGPAGPTGPAGKDGR	18	2	1617.83	2026	2043	3;4	142.43	2
GPRGPAGPTGPAGK	GPRGPAGPTGPAGK	14	1	1218.65	2027	2040	2;3	125.28	2
GPRGPAGPTGPAGKDGR	GPRGPAGPTGPAGKDGR	17	2	1546.8	2027	2043	2;3;4	284.91	6
RGPAGPTGPAGKDGR	RGPAGPTGPAGKDGR	15	2	1392.72	2029	2043	3	140.1	1
GPAGPTGPA	GPAGPTGPA	9	0	723.355	2030	2038	1;2	115.78	2
GPAGPTGPAGK	GPAGPTGPAGK	11	0	908.472	2030	2040	2	152.34	2
GPAGPTGPAGKD	GPAGPTGPAGKD	12	1	1023.5	2030	2041	2	187.99	1
GPAGPTGPAGKDG	GPAGPTGPAGKDG	13	1	1080.52	2030	2042	2	146.79	1
GPAGPTGPAGKDGR	GPAGPTGPAGKDGR	14	1	1236.62	2030	2043	2;3	316.87	3
GPAGPTGPAGKDGRT	GPAGPTGPAGKDGRT	15	2	1337.67	2030	2044	2;3	269.81	2
GPAGPTGPAGKDGRTGQPG	GPAGPTGPAGKDGRTGQPG	19	2	1676.82	2030	2048	3	191.21	6
GPAGPTGPAGKDGRTGQPGAVGPA	GPAGPTGPAGKDGRTGQPGAVGPA	24	2	2072.04	2030	2053	2;3	381.89	5
PAGPTGPAGKDGR	PAGPTGPAGKDGR	13	1	1179.6	2031	2043	2;3	160.18	2
AGPTGPAGK	AGPTGPAGK	9	0	754.397	2032	2040	2	132.08	1
AGPTGPAGKDGR	AGPTGPAGKDGR	12	1	1082.55	2032	2043	2;3	117.83	3
GPTGPAGKDGR	GPTGPAGKDGR	11	1	1011.51	2033	2043	2	177.78	2
PTGPAGKDGR	PTGPAGKDGR	10	1	954.488	2034	2043	2	209.73	2
TGPAGKDGR	TGPAGKDGR	9	1	857.436	2035	2043	2	118.67	1
TGQPGAVGPA	TGQPGAVGPA	10	0	853.429	2044	2053	2	106.38	1
TGQPGAVGPAGIR	TGQPGAVGPAGIR	13	0	1179.64	2044	2056	2;3	226.96	25
GQPGAVGPAGIR	GQPGAVGPAGIR	12	0	1078.59	2045	2056	2	104.01	1
QPGAVGPAGIR	QPGAVGPAGIR	11	0	1021.57	2046	2056	2	109.48	3
PGAVGPAGIR	PGAVGPAGIR	10	0	893.508	2047	2056	2	248.62	4
GAVGPAGIR	GAVGPAGIR	9	0	796.456	2048	2056	2	138.07	1
AVGPAGIR	AVGPAGIR	8	0	739.434	2049	2056	2	141.55	1
GSXGXXGXXGPPGPPGPPGPPGP	GSQGSQGPAGPPGPPGPPGPPGP	23	0	1945.93	2057	2079	2	102.6	1
GSQGSQGPAGPPGPPGPPGPPGPS	GSQGSQGPAGPPGPPGPPGPPGPS	24	0	2032.96	2057	2080	2;3	403.54	2
GSQGSQGPAGPPGPPGPPGPPGPSG	GSQGSQGPAGPPGPPGPPGPPGPSG	25	0	2089.98	2057	2081	2;3	335.1	3
GPSGGGYDFGFDGDFYR	GPSGGGYDFGFDGDFYR	17	0	1812.74	2078	2094	2	85.909	1
PSGGGYDFGFDGDFYR	PSGGGYDFGFDGDFYR	16	0	1755.72	2079	2094	2	151.16	1
GGGYDFGFDGDFYR	GGGYDFGFDGDFYR	14	0	1571.63	2081	2094	2	225.67	6
GGGYDFGFDGDFYRA	GGGYDFGFDGDFYRA	15	1	1642.67	2081	2095	2	219.89	6
GGYDFGFDGDFYR	GGYDFGFDGDFYR	13	0	1514.61	2082	2094	2	118.81	5
GYDFGFDGDFYR	GYDFGFDGDFYR	12	0	1457.59	2083	2094	2	268.64	16
GYDFGFDGDFYXX	GYDFGFDGDFYRA	13	1	1528.63	2083	2095	2	176.41	11
YDFGFDGDFYR	YDFGFDGDFYR	11	0	1400.57	2084	2094	2	196.79	5
DFGFDGDFYR	DFGFDGDFYR	10	0	1237.5	2085	2094	2	195.06	8
DFGFDGDFYRA	DFGFDGDFYRA	11	1	1308.54	2085	2095	2	133.57	4
FGFDGDFYR	FGFDGDFYR	9	0	1122.48	2086	2094	2	132.08	2
GFDGDFYXX	GFDGDFYRA	9	1	1046.45	2087	2095	2	69.105	1

## Sheet: additional elastase
Final Sequence Additional Elastase Peptides	Sequence	Length	Missed cleavages	Mass	Start position COL1	End position COL1	Charges	Score	# MS2 Spectra
PGPQGFQGPPGEPGEPG	PGPQGFQGPPGEPGEPG	17	5	1603.73	34	50	2	175.49	1
GFQGPPGEPGEPG	GFQGPPGEPGEPG	13	4	1224.54	38	50	2	159.79	1
KXGDDGEAGKPGRXGXRGPPGPQGA	KNGDDGEAGKPGRPGERGPPGPQGA	25	9	2400.15	66	90	4	115.38	1
GDDGEAGKPGRPGERGPPGPQGA	GDDGEAGKPGRPGERGPPGPQGA	23	9	2158.02	68	90	3;4	287.95	3
GEAGKPGRXGXRGPPGXXGA	GEAGKPGRPGERGPPGPQGA	20	8	1870.94	71	90	3	140.32	1
XXGPPGPQGA	ERGPPGPQGA	10	3	964.473	81	90	2	138.98	1
KGXXGPAGPKGEPGSPGEXGAPG	KGDAGPAGPKGEPGSPGENGAPG	23	11	2002.93	115	137	3	124.19	1
KGXXGPAGPKGEPGSPGEXGAPGQ	KGDAGPAGPKGEPGSPGENGAPGQ	24	12	2130.99	115	138	3	144.76	1
XXGPAGXXGEPGSPGEXGAPG	DAGPAGPKGEPGSPGENGAPG	21	10	1817.82	117	137	2	213.55	2
GPKGEPGSPGEX	GPKGEPGSPGEN	12	5	1124.51	122	133	2	118.23	1
GPKGEPGSPGEXGAPG	GPKGEPGSPGENGAPG	16	7	1406.64	122	137	2	214	2
TGAAGPPGPTGPAGPPGFXGXVGA	TGAAGPPGPTGPAGPPGFPGAVGA	24	13	1956.97	166	189	2	153.64	1
GAAGPPGXXGPAGPPGFPGAVGA	GAAGPPGPTGPAGPPGFPGAVGA	23	13	1855.92	167	189	2	178.7	1
AAGPPGPTGPAGPPGFPGAV	AAGPPGPTGPAGPPGFPGAV	20	10	1670.84	168	187	2	164.31	1
AAGPPGPTGPAGPPGFPGAVG	AAGPPGPTGPAGPPGFPGAVG	21	11	1727.86	168	188	2	71.219	1
AAGPPGPTGPAGPPGFPGAVGA	AAGPPGPTGPAGPPGFPGAVGA	22	12	1798.9	168	189	2	231.54	2
XXGPPGXXGPAGPPGFPG	AAGPPGPTGPAGPPGFPG	18	8	1500.74	168	185	2	146.48	1
AGPPGPTGPAGPPG	AGPPGPTGPAGPPG	14	6	1128.56	169	182	2	202.45	1
AGPPGPTGPAGPPGF	AGPPGPTGPAGPPGF	15	7	1275.62	169	183	2	255.54	1
AGPPGPTGPAGPPGFPG	AGPPGPTGPAGPPGFPG	17	7	1429.7	169	185	2	230.24	5
AGPPGPTGPAGPPGFPGA	AGPPGPTGPAGPPGFPGA	18	8	1500.74	169	186	2	176.41	2
AGPPGPTGPAGPPGFPGAV	AGPPGPTGPAGPPGFPGAV	19	9	1599.8	169	187	2	271.39	4
AGPPGPTGPAGPPGFPGAVG	AGPPGPTGPAGPPGFPGAVG	20	10	1656.83	169	188	2	256.48	4
AGPPGPTGPAGPPGFPGAVGA	AGPPGPTGPAGPPGFPGAVGA	21	11	1727.86	169	189	2;3	302.64	17
GPPGPTGXXGPPGFPG	GPPGPTGPAGPPGFPG	16	6	1358.66	170	185	2	169.44	2
GPPGPTGXXGPPGFPGAVGA	GPPGPTGPAGPPGFPGAVGA	20	10	1656.83	170	189	2	158.47	1
XXGXXGPPGFPGAVGA	PTGPAGPPGFPGAVGA	16	8	1348.68	174	189	2	122.96	1
GPAGPPGFPGAV	GPAGPPGFPGAV	12	6	1022.52	176	187	2	128.82	1
GPPGFPGAVGA	GPPGFPGAVGA	11	6	925.466	179	189	2	121.68	2
KGEAGPQGPRGSEGPQGV	KGEAGPQGPRGSEGPQGV	18	8	1706.83	190	207	2;3	319.81	4
KGEAGPXGXXGX	KGEAGPQGPRGS	12	5	1139.57	190	201	2	123.62	1
XXGPQGXXGSEGPQGV	EAGPQGPRGSEGPQGV	16	7	1521.72	192	207	2	203.69	1
RGEPGPPGPA	RGEPGPPGPA	10	3	933.467	208	217	2	155.75	1
RGEPGPPGPAGA	RGEPGPPGPAGA	12	5	1061.53	208	219	2	192.92	3
AGPAGNPGADGQPG	AGPAGNPGADGQPG	14	7	1164.52	220	233	2	143.37	1
AGPAGNPGADGQPGAKG	AGPAGNPGADGQPGAKG	17	9	1420.67	220	236	2	287.28	2
AGPAGNPGADGQPGAKGA	AGPAGNPGADGQPGAKGA	18	10	1491.71	220	237	2	305.17	6
AGPAGNPGADGQPGAKGAXGAPGXX	AGPAGNPGADGQPGAKGANGAPGIA	25	15	2072	220	244	2;3	381.07	3
GNPGADGQPGAKGA	GNPGADGQPGAKGA	14	7	1195.56	224	237	2	119.6	1
GNPGADGQPGAKGANGAPGXX	GNPGADGQPGAKGANGAPGIA	21	12	1775.86	224	244	2	166.23	1
PSGPQGPSGPPGPK	PSGPQGPSGPPGPK	14	6	1258.63	255	268	2	213.84	1
SKGDTGAKGEPGPT	SKGDTGAKGEPGPT	14	6	1300.63	279	292	2	224.25	1
SKGDTGAKGEPGPTGI	SKGDTGAKGEPGPTGI	16	7	1470.73	279	294	2;3	258.62	2
XXGAKGEPGPT	DTGAKGEPGPT	11	4	1028.48	282	292	2	121.93	1
GIQGPPGPAGEEGXXGXXGEPGXX	GIQGPPGPAGEEGKRGARGEPGPA	24	11	2241.12	293	316	3	113.51	1
QGPPGPAGEEG	QGPPGPAGEEG	11	4	994.436	295	305	2	125.98	1
QGPPGPAGEEGKRGA	QGPPGPAGEEGKRGA	15	6	1406.69	295	309	2;3	237.07	3
QGPPGPAGEEGKRGARGEPGPA	QGPPGPAGEEGKRGARGEPGPA	22	9	2071.02	295	316	2;3	378.79	3
GLPGPPGERGGPG	GLPGPPGERGGPG	13	6	1146.58	317	329	2	137.28	1
AGPKGPAGERGAPGPAGPKGSPGXX	AGPKGPAGERGAPGPAGPKGSPGEA	25	13	2169.09	340	364	3	233.79	1
AGPKGPAGERGAPGXX	AGPKGPAGERGAPGPA	16	8	1388.72	340	355	2	139.7	1
GERGAPGPAGPKGSPGEAGRPGEA	GERGAPGPAGPKGSPGEAGRPGEA	24	12	2158.05	347	370	3	152.52	1
RGAPGPAGXXGSPGEAGRPGEA	RGAPGPAGPKGSPGEAGRPGEA	22	11	1971.99	349	370	4	129.2	1
PGPAGPKGSPGEAGRPGEA	PGPAGPKGSPGEAGRPGEA	19	9	1687.83	352	370	3	198.77	1
GPKGSPGEAGRPGEA	GPKGSPGEAGRPGEA	15	7	1365.66	356	370	3	147.56	1
AKGXXGXPGSPGPDGKTGPPGXXGQ	AKGLTGSPGSPGPDGKTGPPGPAGQ	25	13	2187.09	375	399	3	89.297	1
GQDGRPGPPGPPGA	GQDGRPGPPGPPGA	14	5	1258.61	398	411	2	247.08	4
AGEPGKAGERGVPGPPGAVGXX	AGEPGKAGERGVPGPPGAVGPA	22	12	1926.99	427	448	2	225.37	2
KAGERGVPGPPGAVGPA	KAGERGVPGPPGAVGPA	17	9	1515.82	432	448	2	121.66	1
GERGVPGPPGAVGXX	GERGVPGPPGAVGPA	15	8	1316.68	434	448	2	131.43	1
GKDGEAGAQGPPGPA	GKDGEAGAQGPPGPA	15	7	1307.61	449	463	2	155.98	2
GKDGEAGAQGPPGPAGPA	GKDGEAGAQGPPGPAGPA	18	9	1532.72	449	466	2	302.14	4
GAQGPPGPAGPAGERGEQGPA	GAQGPPGPAGPAGERGEQGPA	21	10	1856.88	455	475	2	315.08	1
XXGPPGPAGPAGEXGXQGXX	AQGPPGPAGPAGERGEQGPA	20	9	1799.86	456	475	2	149.3	1
QGPPGPAGPAGERG	QGPPGPAGPAGERG	14	6	1246.61	457	470	2	171.09	1
QGPPGPAGPAGERGEQGPA	QGPPGPAGPAGERGEQGPA	19	8	1728.82	457	475	2;3	411.28	6
QGPPGPAGPAGERGEQGPAGSPG	QGPPGPAGPAGERGEQGPAGSPG	23	11	2026.95	457	479	2;3	370.44	2
QGPPGPAGPAGXXGEQGPAG	QGPPGPAGPAGERGEQGPAG	20	9	1785.84	457	476	2	227.47	1
QGPPGPAGXX	QGPPGPAGPA	10	4	847.419	457	466	2	163.84	2
GPAGERGEQGPA	GPAGERGEQGPA	12	5	1124.52	464	475	2	199.81	1
GPAGERGEQGPAGSPG	GPAGERGEQGPAGSPG	16	8	1422.65	464	479	2	257.75	1
GEXGXQGPAGSPGFQGLPGXX	GERGEQGPAGSPGFQGLPGPA	21	10	1964.93	467	487	2	159.18	1
FQGLPGPA	FQGLPGPA	8	3	785.407	480	487	1	150.06	1
FQGLPGPAGPPGEAGKPGEQGVPG	FQGLPGPAGPPGEAGKPGEQGVPG	24	11	2200.09	480	503	2	182.28	6
XXGLPGPAGPPGEA	FQGLPGPAGPPGEA	14	6	1293.64	480	493	2	172.88	3
XXGLPGPAGPPGEAGKPGEQGV	FQGLPGPAGPPGEAGKPGEQGV	22	10	2046.02	480	501	2	132.51	1
GPPGEAGKPGEQGVPG	GPPGEAGKPGEQGVPG	16	7	1432.69	488	503	2	172.33	1
GPPGEAGKPGEQGVPGDLGAPGPS	GPPGEAGKPGEQGVPGDLGAPGPS	24	12	2127.02	488	511	2	230.93	1
XXGAPGPSGA	DLGAPGPSGA	10	6	840.398	504	513	2	159.2	1
VQGPPGPAGPRGA	VQGPPGPAGPRGA	13	6	1159.61	525	537	2	116.52	1
QGPPGPAGPRGA	QGPPGPAGPRGA	12	5	1060.54	526	537	2	172.21	2
XGAPGNDGAKGDAGAPGAPG	NGAPGNDGAKGDAGAPGAPG	20	11	1649.74	538	557	2	166.65	1
XXGAPGAPGSQGAPGLQGMPGERGA	DAGAPGAPGSQGAPGLQGMPGERGA	25	14	2205.02	549	573	2;3	272.13	2
XXGAPGLQGMPGERGA	SQGAPGLQGMPGERGA	16	8	1511.72	558	573	2	193.62	2
AAGLPGPKGDRGDAGPKGA	AAGLPGPKGDRGDAGPKGA	19	10	1690.88	573	591	2	187.08	1
AGLPGPKGDRGDAGPKGA	AGLPGPKGDRGDAGPKGA	18	9	1619.84	574	591	2	189.09	1
GLPGPKGDRGDAGPKGA	GLPGPKGDRGDAGPKGA	17	8	1548.8	575	591	2	134.92	1
DGAPGKDGVRGL	DGAPGKDGVRGL	12	6	1140.59	592	603	2;3	146.17	2
RGLTGPIGPPGPA	RGLTGPIGPPGPA	13	6	1188.66	601	613	2	152.54	2
LTGPIGPPGXX	LTGPIGPPGPA	11	5	975.539	603	613	2	135.6	1
TGPIGPPGPAGA	TGPIGPPGPAGA	12	6	990.513	604	615	2	125.49	1
TGPIGPPGPAGAPGDKGETGPS	TGPIGPPGPAGAPGDKGETGPS	22	10	1915.93	604	625	2	295.22	2
TGPIGPPGPAGAPGDXGXTG	TGPIGPPGPAGAPGDKGETG	20	9	1731.84	604	623	2	153.48	1
TGPIGPPGPAGAXGXKG	TGPIGPPGPAGAPGDKG	17	8	1444.73	604	620	2	126.51	1
TGPIGPPGXX	TGPIGPPGPA	10	4	862.455	604	613	2	180.15	1
TGPIGPPGXXGXXGXKGETGXXGXX	TGPIGPPGPAGAPGDKGETGPSGPA	25	12	2141.04	604	628	2	178.85	1
GPIGPPGPA	GPIGPPGPA	9	4	761.407	605	613	1;2	152.83	2
GAPGDKGETGPSGPAGPT	GAPGDKGETGPSGPAGPT	18	9	1551.72	614	631	2	261.02	2
GAPGDKGETGPSGXX	GAPGDKGETGPSGPA	15	7	1296.59	614	628	2	139.32	1
RGAXGXRGEPGPPGPA	RGAPGDRGEPGPPGPA	16	6	1486.73	634	649	2;3	244.95	3
RGAXGXRGEPGPPGPAGF	RGAPGDRGEPGPPGPAGF	18	8	1690.82	634	651	3	147.64	1
GFAGPPGADGQPG	GFAGPPGADGQPG	13	6	1126.5	650	662	2	158.07	3
GFAGPPGADGQPGAKGEPG	GFAGPPGADGQPGAKGEPG	19	9	1665.77	650	668	2	225.13	3
GFAGPPGADGQPGAKGEPGDA	GFAGPPGADGQPGAKGEPGDA	21	10	1851.84	650	670	2	225.29	4
GFAGPPGADGQPGAKGEPGDAGA	GFAGPPGADGQPGAKGEPGDAGA	23	12	1979.9	650	672	2	279.93	8
GFAGPPGADGQPGAKGEPGDAGAKG	GFAGPPGADGQPGAKGEPGDAGAKG	25	13	2165.01	650	674	2;3	411.68	11
GFAGPPGADGQPGAKGEXGXAG	GFAGPPGADGQPGAKGEPGDAG	22	11	1908.86	650	671	2	304.86	4
AKGDAGPPGXXGPAGPPGPIGNV	AKGDAGPPGPAGPAGPPGPIGNV	23	12	1950	672	694	2	174.78	1
KGXXGPPGPAGPAGPPGPIGNV	KGDAGPPGPAGPAGPPGPIGNV	22	11	1878.96	673	694	2	209.42	1
XXGPPGPAGPAGPPGPI	DAGPPGPAGPAGPPGPI	17	8	1423.71	675	691	2	312.66	4
XXGPPGPAGPAGPPGPIGNV	DAGPPGPAGPAGPPGPIGNV	20	10	1693.84	675	694	2	263.7	2
XXGPPGPAGPAGPPGPIGNVGA	DAGPPGPAGPAGPPGPIGNVGA	22	12	1821.9	675	696	2	181.91	1
XXGPPGPAGPAGPPGXXGN	DAGPPGPAGPAGPPGPIGN	19	10	1594.77	675	693	2	214.52	1
XXGPPGPAGPAGPPGXXGNVG	DAGPPGPAGPAGPPGPIGNVG	21	11	1750.86	675	695	2	146.43	1
XXGPPGPAGXX	DAGPPGPAGPA	11	5	905.424	675	685	2	181.49	1
GPAGPPGPIGNV	GPAGPPGPIGNV	12	6	1031.54	683	694	2	195.6	1
GPAGPPGPIGNVGAPGPKGA	GPAGPPGPIGNVGAPGPKGA	20	11	1666.88	683	702	2	253.79	3
GPPGPIGNV	GPPGPIGNV	9	4	806.429	686	694	2	160.17	2
GPPGPIGNVGAPGPKGA	GPPGPIGNVGAPGPKGA	17	9	1441.77	686	702	2	257.72	5
RGXXGPPGATGFPGAAG	RGSAGPPGATGFPGAAG	17	10	1426.7	703	719	2	126.34	1
AGPPGATGFPGAAG	AGPPGATGFPGAAG	14	8	1126.54	706	719	2	127.46	1
GRVGPPGXXGNAGPPGPPGPA	GRVGPPGPSGNAGPPGPPGPA	21	10	1791.9	719	739	2	174.44	1
RVGPPGPSGNAGPPGPPGPA	RVGPPGPSGNAGPPGPPGPA	20	9	1734.88	720	739	2	299.76	4
RVGPPGPSGNAGPPGPPGPAGKEG	RVGPPGPSGNAGPPGPPGPAGKEG	24	11	2106.06	720	743	2;3	242.34	6
RVGPPGPSGNAGPPGPPGPAGKEGS	RVGPPGPSGNAGPPGPPGPAGKEGS	25	12	2193.09	720	744	3	123.88	1
GPPGPSGNAGPPGPPGPA	GPPGPSGNAGPPGPPGPA	18	8	1479.71	722	739	2	296.74	1
GNAGPPGPPGPAGKEG	GNAGPPGPPGPAGKEG	16	7	1358.66	728	743	2	118.88	1
GNAGPPGPPGXX	GNAGPPGPPGPA	12	5	987.477	728	739	2	147.34	1
AGPPGPPGPAGKEG	AGPPGPPGPAGKEG	14	6	1187.59	730	743	2	115.91	1
SKGPRGETGPA	SKGPRGETGPA	11	4	1055.54	744	754	2	143.4	1
GRPGEVGPPGPPGPAGEKGAPG	GRPGEVGPPGPPGPAGEKGAPG	22	10	1936.98	755	776	2;3	268.26	4
GRXGXVGPPGPPGPA	GRPGEVGPPGPPGPA	15	6	1340.68	755	769	2	213.34	4
GRXGXVGPPGPPGPAG	GRPGEVGPPGPPGPAG	16	7	1397.71	755	770	2	102.05	1
GRXGXVGPPGPPGPAGEKG	GRPGEVGPPGPPGPAGEKG	19	8	1711.86	755	773	2	185.02	1
XXGPPGPPGXX	EVGPPGPPGPA	11	4	973.487	759	769	2	221.53	2
GEKGAPGADGPAGAPGTPGPQGI	GEKGAPGADGPAGAPGTPGPQGI	23	12	1957.95	770	792	2	245.18	3
XXGADGPAGAPGXXGXXGIAGQRG	APGADGPAGAPGTPGPQGIAGQRG	24	13	2056.01	774	797	2	127.71	1
ADGPAGAPGTPGXXGI	ADGPAGAPGTPGPQGI	16	8	1361.66	777	792	2	168.19	1
GPAGAPGTPGXXGI	GPAGAPGTPGPQGI	14	7	1175.59	779	792	2	185.27	1
GAPGTPGPQGI	GAPGTPGPQGI	11	5	950.482	782	792	2	163.2	2
SGERGPPGPMGPPGLA	SGERGPPGPMGPPGLA	16	7	1475.72	829	844	2	155.48	3
SGERGPPGXXGPPGL	SGERGPPGPMGPPGL	15	6	1404.68	829	843	2	103.21	1
XGXXGPPGXXGPXGXAGPPGESG	SGERGPPGPMGPPGLAGPPGESG	23	11	2056.96	829	851	2	125.41	1
AGPPGESGREGAPGAEGSPG	AGPPGESGREGAPGAEGSPG	20	11	1735.78	844	863	2	300.9	1
GPPGESGREGAPGAEGSPGXXGAPG	GPPGESGREGAPGAEGSPGRDGAPG	25	13	2218	845	869	3	216.48	1
AEGSPGRDGAPGAKGDRGETGPA	AEGSPGRDGAPGAKGDRGETGPA	23	11	2108.98	858	880	3	218.25	1
AKGDRGETGXX	AKGDRGETGPA	11	4	1057.52	870	880	2	120.63	1
XXGETGPAGPPGAPGAPGAPGPV	DRGETGPAGPPGAPGAPGAPGPV	23	11	1980.97	873	895	2	230.16	2
XXGXXGPPGAPGAPGAPGXXGXX	ETGPAGPPGAPGAPGAPGPVGPA	23	12	1877.93	876	898	2	145.09	1
GPPGAPGAPGAPGPV	GPPGAPGAPGAPGPV	15	8	1197.61	881	895	2	157.21	4
GPPGAPGAPGAPGPVGXX	GPPGAPGAPGAPGPVGPA	18	10	1422.73	881	898	2	202.45	5
GKSGDRGETGPA	GKSGDRGETGPA	12	5	1130.53	899	910	2	184.36	1
GKSGDRGETGPAGPA	GKSGDRGETGPAGPA	15	7	1355.64	899	913	2	168.83	1
GKSGDRGETGPAGPAGPIGPV	GKSGDRGETGPAGPAGPIGPV	21	11	1875.94	899	919	2	218.58	1
GKXGXXGXTGPAGPAGPIGPVGA	GKSGDRGETGPAGPAGPIGPVGA	23	13	2004	899	921	3	139.44	1
GPAGPIGPVGA	GPAGPIGPVGA	11	7	891.481	911	921	2	132.01	1
GPAGPIGXXGARGXX	GPAGPIGPVGARGPA	15	9	1272.69	911	925	2	131.22	1
RGPAGPQGPRG	RGPAGPQGPRG	11	4	1048.55	922	932	3	115.7	1
RGPAGPQGPRGDKG	RGPAGPQGPRGDKG	14	5	1348.7	922	935	3	125.29	2
RGPAGPQGXXGDKGE	RGPAGPQGPRGDKGE	15	6	1477.74	922	936	3	157.33	1
RGPAGPQGXXGDKGETG	RGPAGPQGPRGDKGETG	17	6	1635.81	922	938	3	106.36	1
RGPAGPQGXXGDKGETGEQGDRG	RGPAGPQGPRGDKGETGEQGDRG	23	8	2278.08	922	944	3;4;5	234.39	5
RGPAGPQGXXGDKGETGEQGDRGI	RGPAGPQGPRGDKGETGEQGDRGI	24	9	2391.16	922	945	3;4;5	234.23	7
HRGFSGLQGPPGPPGSPGEQGPS	HRGFSGLQGPPGPPGSPGEQGPS	23	10	2199.05	948	970	2;3	332.96	3
HRGFSGLQGPPGPPGSPGEQGPSGA	HRGFSGLQGPPGPPGSPGEQGPSGA	25	12	2327.1	948	972	2;3	488.18	5
RGFSGLQGPPGPPGSPGEQGPS	RGFSGLQGPPGPPGSPGEQGPS	22	10	2061.99	949	970	2;3	240.61	2
RGFSGLQGPPGPPGSPGEQGPSGA	RGFSGLQGPPGPPGSPGEQGPSGA	24	12	2190.05	949	972	2;3	426.2	6
XXGLQGPPGPPGSPGEQGPS	FSGLQGPPGPPGSPGEQGPS	20	9	1848.86	951	970	2	194.16	1
XXGLQGPPGPPGSPGEQGPSGA	FSGLQGPPGPPGSPGEQGPSGA	22	11	1976.92	951	972	2	231.21	2
SGLQGPPGPPGSPGEQGPSGA	SGLQGPPGPPGSPGEQGPSGA	21	11	1829.85	952	972	2	258.23	2
GLQGPPGPPGSPGEQGPSGA	GLQGPPGPPGSPGEQGPSGA	20	10	1742.82	953	972	2	276.31	2
QGPPGPPGSPGEQGPSGA	QGPPGPPGSPGEQGPSGA	18	8	1572.72	955	972	2	262.3	6
QGPPGPPGSXGXQGPS	QGPPGPPGSPGEQGPS	16	6	1444.66	955	970	2	159.44	2
PPGPPGSPGEQGXXGASGPAGPRG	PPGPPGSPGEQGPSGASGPAGPRG	24	12	2066.98	957	980	2	131.48	1
SGPAGPRGPPGS	SGPAGPRGPPGS	12	6	1035.51	973	984	2	132.17	1
SGPAGPRGPPGSAGTPG	SGPAGPRGPPGSAGTPG	17	9	1418.69	973	989	2	166.62	4
SGPAGXXGPPGSAG	SGPAGPRGPPGSAG	14	8	1163.57	973	986	2	153.25	1
SGPAGXXGPPGSAGTPGKDGL	SGPAGPRGPPGSAGTPGKDGL	21	11	1831.92	973	993	3	147.67	1
SGPAGXXGPPGSAGTPGKDGLN	SGPAGPRGPPGSAGTPGKDGLN	22	12	1945.96	973	994	3	171.06	2
GTPGXXGLXGLPGPI	GTPGKDGLNGLPGPI	15	7	1391.74	986	1000	2	127.51	1
KDGLNGLPGPI	KDGLNGLPGPI	11	5	1079.6	990	1000	2	129.38	4
GPPGPPGPPGPPGP	GPPGPPGPPGPPGP	14	5	1176.59	1016	1029	2	167.82	1
GPPGPPGPPGPPGPP	GPPGPPGPPGPPGPP	15	5	1273.65	1016	1030	2	251.16	1
GPPGPPGPPGPPGPPS	GPPGPPGPPGPPGPPS	16	5	1360.68	1016	1031	2	246.41	2
GPPGPPGPPGPPGPPSG	GPPGPPGPPGPPGPPSG	17	6	1417.7	1016	1032	2	275.01	3
GPPGPPGPPGPPGPPSGG	GPPGPPGPPGPPGPPSGG	18	7	1474.72	1016	1033	2	242.59	4
GPPGPPGPPGPPGPPSGGY	GPPGPPGPPGPPGPPSGGY	19	8	1637.78	1016	1034	2	341.68	6
GPPGPPGPPGPPGPPSGGYDL	GPPGPPGPPGPPGPPSGGYDL	21	8	1865.89	1016	1036	2	355.96	4
GPPGPPGPPGPPGPPSGGYDLS	GPPGPPGPPGPPGPPSGGYDLS	22	9	1952.93	1016	1037	2;3	355.31	17
FLPQPPQEXX	FLPQPPQEKA	10	1	1153.61	1038	1047	2	156.51	3
XXPQPPQE	FLPQPPQE	8	1	954.481	1038	1045	2	205.38	5
PQPPQEXX	PQPPQEKA	8	0	893.461	1040	1047	2	199.37	1
MGPRGPPGASGAPGPQGF	MGPRGPPGASGAPGPQGF	18	9	1636.78	1072	1089	2	202.15	1
SGAPGPQGFQGPPGEPGEPG	SGAPGPQGFQGPPGEPGEPG	20	8	1818.82	1081	1100	2	237.26	1
SGAPGPQGFQGPPGEPGEPGQTGXX	SGAPGPQGFQGPPGEPGEPGQTGPA	25	10	2273.03	1081	1105	2	196.77	3
GAPGPQGFQGPPGEPGEPGQTGXX	GAPGPQGFQGPPGEPGEPGQTGPA	24	9	2186	1082	1105	2	313.81	3
PGPQGFQGPPGEPGEPGQTGXX	PGPQGFQGPPGEPGEPGQTGPA	22	7	2057.94	1084	1105	2;3	269.79	3
GFQGPPGEPGEPGQTGXX	GFQGPPGEPGEPGQTGPA	18	6	1678.76	1088	1105	2	184.96	1
QGPPGEPGEPGQTGXX	QGPPGEPGEPGQTGPA	16	5	1474.67	1090	1105	2	167.71	1
RGPPGPPGKAGEDGHPG	RGPPGPPGKAGEDGHPG	17	6	1581.76	1108	1124	3	123.02	1
RGPPGPPGKAGEDGHPGKPG	RGPPGPPGKAGEDGHPGKPG	20	7	1863.93	1108	1127	4	143.52	2
RGPPGPPGKAGEDGHPGKPGRPG	RGPPGPPGKAGEDGHPGKPGRPG	23	8	2174.11	1108	1130	4	132.48	2
RGPPGPPGKAGEDGHPGKPGRXGX	RGPPGPPGKAGEDGHPGKPGRPGE	24	9	2303.15	1108	1131	4	134.31	1
GEDGHPGKPGRXGXRGV	GEDGHPGKPGRPGERGV	17	6	1700.83	1118	1134	3;4	131.61	2
RGFPGTPGLPGF	RGFPGTPGLPGF	12	5	1201.62	1141	1152	2	138.08	1
XXGEPGAPGEXGTPGQT	VKGEPGAPGENGTPGQT	17	7	1594.76	1173	1189	2	160.44	1
RGXXGSVGPVGPAGPI	RGSDGSVGPVGPAGPI	16	10	1421.73	1210	1225	2	171.67	1
RGXXGSVGPVGPAGPIGS	RGSDGSVGPVGPAGPIGS	18	12	1565.78	1210	1227	2	228.66	2
RGXXGSVGPVGXX	RGSDGSVGPVGPA	13	8	1154.57	1210	1222	2	125.18	1
DGSVGXXGXXGPI	DGSVGPVGPAGPI	13	8	1121.57	1213	1225	2	125.5	1
VGPVGPAGPIGS	VGPVGPAGPIGS	12	8	1006.54	1216	1227	2	166.45	1
GSAGPPGFPGAPGPKGELGPV	GSAGPPGFPGAPGPKGELGPV	21	11	1844.94	1226	1246	2	145.18	2
AGPPGFPGAPGPKGELGPV	AGPPGFPGAPGPKGELGPV	19	9	1700.89	1228	1246	2	213.99	3
AGPPGFPGAPGXXGELGPVGN	AGPPGFPGAPGPKGELGPVGN	21	11	1871.95	1228	1248	2	147.51	1
GNPGPAGPAGXXGEVGLPG	GNPGPAGPAGPRGEVGLPG	19	10	1655.84	1247	1265	2	162.13	1
GNPGPAGPAGXXGEVGLPGL	GNPGPAGPAGPRGEVGLPGL	20	11	1768.92	1247	1266	2	204.49	1
GNPGPAGPAGXXGEVGLPGLS	GNPGPAGPAGPRGEVGLPGLS	21	12	1855.95	1247	1267	2	153.2	1
GNPGXXGXXGXXGXXGLPGLSGPV	GNPGPAGPAGPRGEVGLPGLSGPV	24	14	2109.1	1247	1270	2	121.32	1
PGPAGPAGXXGEVGLPG	PGPAGPAGPRGEVGLPG	17	9	1484.77	1249	1265	2	142.12	1
GPAGPAGPRG	GPAGPAGPRG	10	5	835.43	1250	1259	2	149.4	1
GPAGXXGEVGLPGLSGPVGPPGNPG	GPAGPRGEVGLPGLSGPVGPPGNPG	25	14	2192.13	1253	1277	2;3	216.19	2
GPRGEVGLPGLSGPVGPPGN	GPRGEVGLPGLSGPVGPPGN	20	12	1812.95	1256	1275	2	149.6	1
GPRGEVGLPGLSGPVGPPGNPG	GPRGEVGLPGLSGPVGPPGNPG	22	12	1967.02	1256	1277	2	248.54	2
GEVGLPGLSGPVGPPGNPG	GEVGLPGLSGPVGPPGNPG	19	11	1656.85	1259	1277	2	177.81	1
XXGXXGPPGNPGAXGLPGA	LSGPVGPPGNPGANGLPGA	19	11	1627.83	1266	1284	2	101.89	1
AGLPGVAGAPGLXGXXGXPGPVGA	AGLPGVAGAPGLPGPRGIPGPVGA	24	16	2034.14	1288	1311	2	167.71	1
PGPVGAAGATGARGL	PGPVGAAGATGARGL	15	10	1250.67	1306	1320	2	99.136	1
RGLVGEPGPAG	RGLVGEPGPAG	11	6	1008.54	1318	1328	2	95.358	1
RGLVGEPGPAGS	RGLVGEPGPAGS	12	7	1095.57	1318	1329	2	176.41	2
RGLVGEPGPAGSKGESGNKGEPG	RGLVGEPGPAGSKGESGNKGEPG	23	12	2136.06	1318	1340	3	222.69	2
KGESGNKGEPGAV	KGESGNKGEPGAV	13	6	1228.6	1330	1342	2	164.48	1
KGEPGAVGQPGPPGXXGXEGKRG	KGEPGAVGQPGPPGPSGEEGKRG	23	10	2144.06	1336	1358	3	123.29	1
AVGQPGPPGPSGEEGKRG	AVGQPGPPGPSGEEGKRG	18	8	1675.83	1341	1358	2;3	300.07	2
XXGQPGPPGXXGEEG	AVGQPGPPGPSGEEG	15	7	1334.61	1341	1355	2	152.67	1
GQPGPPGPSGEEGKRG	GQPGPPGPSGEEGKRG	16	6	1505.72	1343	1358	2	188.91	1
XXGEIGPAGPPGPPGL	STGEIGPAGPPGPPGL	16	8	1402.71	1359	1374	2	232.75	2
XXGEIGPAGPPGPPGLRGNPG	STGEIGPAGPPGPPGLRGNPG	21	10	1883.95	1359	1379	2;3	220.64	4
XXGEIGPAGPPGPXGXRGN	STGEIGPAGPPGPPGLRGN	19	10	1729.87	1359	1377	2	178.95	1
EIGPAGPPGPPGLRGNPG	EIGPAGPPGPPGLRGNPG	18	8	1638.85	1362	1379	2	172.13	1
GPPGPPGLRGNPG	GPPGPPGLRGNPG	13	5	1171.61	1367	1379	2	172.21	4
XXGPAGKEGPVGLPGIDGRPGPI	NIGPAGKEGPVGLPGIDGRPGPI	23	12	2167.18	1434	1456	3	168.12	1
GKEGPVGLPGIDGRPGPI	GKEGPVGLPGIDGRPGPI	18	9	1714.94	1439	1456	2	163.9	1
GKEGPVGLPGIDGRPGPIGPA	GKEGPVGLPGIDGRPGPIGPA	21	11	1940.05	1439	1459	2;3	348.76	8
GKEGPVGLPGIDGRPGPIGPAGA	GKEGPVGLPGIDGRPGPIGPAGA	23	13	2068.11	1439	1461	3	119.52	1
GLPGIDGRPGPI	GLPGIDGRPGPI	12	6	1147.63	1445	1456	2	155.42	3
GLPGIDGRPGPIGXX	GLPGIDGRPGPIGPA	15	8	1372.75	1445	1459	2	176.95	6
PGIDGRPGPI	PGIDGRPGPI	10	4	977.529	1447	1456	2	187.3	1
PGIDGRPGPIGPA	PGIDGRPGPIGPA	13	6	1202.64	1447	1459	2	229.04	3
RGEXGXIGFPGPKGPTGDPG	RGEPGNIGFPGPKGPTGDPG	20	7	1905.93	1462	1481	2	180.74	1
NIGFPGPKGPTGDPGKAGEKG	NIGFPGPKGPTGDPGKAGEKG	21	8	1980.01	1467	1487	3	135.98	1
XXGFPGPKGXXGDPG	NIGFPGPKGPTGDPG	15	5	1409.69	1467	1481	2	193.28	3
AGPRGAPGPDGNXGAQGPPGLQGV	AGPRGAPGPDGNNGAQGPPGLQGV	24	12	2140.04	1492	1515	2	234.36	1
XXGXXGXXGXXGPPGXXGXXGGKG	APGPDGNNGAQGPPGLQGVQGGKG	24	12	2129.03	1497	1520	2	120.6	1
PGPDGNXGAQGPPGLQGV	PGPDGNNGAQGPPGLQGV	18	8	1630.77	1498	1515	2	337.49	1
GAQGPPGLQGV	GAQGPPGLQGV	11	6	979.509	1505	1515	2	161.9	1
XXGPPGLQGV	AQGPPGLQGV	10	5	922.487	1506	1515	2	149.4	1
QGPPGLQGV	QGPPGLQGV	9	4	851.45	1507	1515	2	140.12	1
XXGXXGXQGPAGPPGFQGLPGPAGT	VQGGKGEQGPAGPPGFQGLPGPAGT	25	13	2260.12	1515	1539	3	129.08	1
QGGKGEQGPAGPPGFQGLPGPAGT	QGGKGEQGPAGPPGFQGLPGPAGT	24	12	2161.06	1516	1539	2;3	397.84	21
QGGKGEQGPAGPPGFQGLPGXX	QGGKGEQGPAGPPGFQGLPGPA	22	10	2002.99	1516	1537	2;3	341.06	6
QGGKGEQGPAGPPGFQGLPGXXGXX	QGGKGEQGPAGPPGFQGLPGPAGTA	25	12	2232.09	1516	1540	3	169.56	2
KGXXGPAGPPGFQGLPGPAGT	KGEQGPAGPPGFQGLPGPAGT	21	10	1918.95	1519	1539	3	132.73	1
GEQGXXGPPGFQGL	GEQGPAGPPGFQGL	14	6	1310.63	1520	1533	2	158.94	1
GPPGFQGLPGPA	GPPGFQGLPGPA	12	5	1093.56	1526	1537	2	165.11	2
GPPGFQGLPGPAGT	GPPGFQGLPGPAGT	14	7	1251.62	1526	1539	2	227.27	2
AGEAGKPGERGIPGEFGLPGPAGA	AGEAGKPGERGIPGEFGLPGPAGA	24	13	2191.1	1540	1563	2;3	178.52	2
AGEAGKPGERGIPGEFGLPGXX	AGEAGKPGERGIPGEFGLPGPA	22	11	2063.04	1540	1561	2	127.49	1
PGEFGLPGXX	PGEFGLPGPA	10	4	940.465	1552	1561	2	121.29	1
EFGLPGPA	EFGLPGPA	8	3	786.391	1554	1561	1	156.93	1
XXGLPGPAGA	EFGLPGPAGA	10	5	914.45	1554	1563	2	157.86	2
GARGERGPPGESGA	GARGERGPPGESGA	14	7	1296.62	1562	1575	3	129.37	1
RGERGPPGESGAAGPA	RGERGPPGESGAAGPA	16	8	1464.71	1564	1579	2	176.87	1
GSRGPSGPPGPDGNKGEPGVV	GSRGPSGPPGPDGNKGEPGVV	21	10	1916.93	1583	1603	2	280.9	1
RGPSGPPGPDGNKGEPG	RGPSGPPGPDGNKGEPG	17	6	1574.74	1585	1601	2;3	179.79	2
RGPSGPPGPDGNKGEPGVV	RGPSGPPGPDGNKGEPGVV	19	8	1772.88	1585	1603	2;3	264.57	3
RGPSGPPGPDGNKGEPGVVGAPG	RGPSGPPGPDGNKGEPGVVGAPG	23	11	2055.01	1585	1607	2	200.69	1
VVGAPGTAGPSGXXGLPGERGA	VVGAPGTAGPSGPSGLPGERGA	22	14	1889.96	1602	1623	2	240.46	1
GAPGTAGPSGPSGLPGERG	GAPGTAGPSGPSGLPGERG	19	11	1620.79	1604	1622	2	292.76	3
GAPGTAGPSGPSGLPGERGA	GAPGTAGPSGPSGLPGERGA	20	12	1691.82	1604	1623	2	278.64	4
TAGPSGPSGLPGERG	TAGPSGPSGLPGERG	15	8	1338.65	1608	1622	2	178.65	1
TAGPSGPSGLPGERGA	TAGPSGPSGLPGERGA	16	9	1409.69	1608	1623	2	180.24	3
TAGPSGPSGLPGERGAA	TAGPSGPSGLPGERGAA	17	10	1480.73	1608	1624	2	179.67	1
AGPSGPSGLPGERGA	AGPSGPSGLPGERGA	15	9	1308.64	1609	1623	2	178.65	1
PGGKGEKGETGL	PGGKGEKGETGL	12	5	1128.58	1627	1638	2	175.33	1
AVGAPGPAGAXGDRGEAGA	AVGAPGPAGANGDRGEAGA	19	12	1593.75	1656	1674	2	229.75	1
XXGAPGPAGAXGDXGXAG	AVGAPGPAGANGDRGEAG	18	11	1522.71	1656	1673	2	184.87	2
GAPGPAGAXGDRGEAGA	GAPGPAGANGDRGEAGA	17	10	1423.64	1658	1674	2	182.23	1
GAPGPAGAXGDXGXAG	GAPGPAGANGDRGEAG	16	9	1352.61	1658	1673	2	133.05	1
AAGPAGPAGPRGSXGXRGEVGXX	AAGPAGPAGPRGSPGERGEVGPA	23	13	2014	1674	1696	3	121.14	1
GPAGPAGXXGSPGERGEVGXX	GPAGPAGPRGSPGERGEVGPA	21	11	1871.92	1676	1696	2;3	242.07	2
GPAGPRGSPGERGEVGXX	GPAGPRGSPGERGEVGPA	18	9	1646.81	1679	1696	2	292.8	1
GPRGSXGERGEVGPAGXXGFAGXX	GPRGSPGERGEVGPAGPNGFAGPA	24	12	2190.06	1682	1705	3	131.82	1
AGQPGAXGXXGXXGXXGEXGPVGPT	AGQPGAKGERGTKGPKGENGPVGPT	25	11	2346.2	1708	1732	3	127.3	1
XXGXXGEXGPVGPTGXX	TKGPKGENGPVGPTGPA	17	6	1562.81	1719	1735	3	131.4	1
KGPKGEXGPVGPTGPA	KGPKGENGPVGPTGPA	16	6	1461.76	1720	1735	2;3	235.31	7
KGPKGEXGPVGPTGPAGA	KGPKGENGPVGPTGPAGA	18	8	1589.82	1720	1737	2;3	156.11	3
XXGEXGXXGXXGXXGAAGXXGXXG	PKGENGPVGPTGPAGAAGPSGPNG	24	12	2041.98	1722	1745	2	138.73	1
GAAGPSGXXGPPGPAGS	GAAGPSGPNGPPGPAGS	17	10	1346.62	1736	1752	2	322.96	1
AGPSGPNGPPGPA	AGPSGPNGPPGPA	13	6	1074.51	1738	1750	1;2	178.32	5
AGPSGPNGPPGPAGS	AGPSGPNGPPGPAGS	15	8	1218.56	1738	1752	2	248.21	5
RGDGGPPGATGFPGAA	RGDGGPPGATGFPGAA	16	8	1383.65	1753	1768	2	140.31	1
GRTGPPGPAGI	GRTGPPGPAGI	11	5	978.525	1769	1779	2	123.35	1
XXGPPGPAGI	RTGPPGPAGI	10	4	921.503	1770	1779	2	163.2	4
SGPPGPPGPAGKEG	SGPPGPPGPAGKEG	14	6	1203.59	1780	1793	2	153.11	2
SGPPGPPGPAGKEGL	SGPPGPPGPAGKEGL	15	7	1316.67	1780	1794	2	187.51	2
SGPPGPPGPAGKEGXXGPXGXQGXX	SGPPGPPGPAGKEGLRGPRGDQGPV	25	11	2336.2	1780	1804	3	156.88	1
GKEGLRGXXGDQGPV	GKEGLRGPRGDQGPV	15	6	1521.8	1790	1804	3	74.783	1
RGPRGDQGPVGRT	RGPRGDQGPVGRT	13	5	1351.71	1795	1807	3	154.72	1
XXGPPGFAGEKGXXGEPG	ASGPPGFAGEKGPSGEPG	18	9	1597.74	1812	1829	2	159.6	1
SGPPGFAGEKGPSGEPG	SGPPGFAGEKGPSGEPG	17	8	1526.7	1813	1829	2	234.52	3
SGPPGFAGEKGPSGEPGT	SGPPGFAGEKGPSGEPGT	18	9	1627.75	1813	1830	2	159.82	1
SGPPGFAGEKGPSGEPGTA	SGPPGFAGEKGPSGEPGTA	19	9	1698.78	1813	1831	2	170.35	1
GPPGFAGEKGPSGEPG	GPPGFAGEKGPSGEPG	16	7	1439.67	1814	1829	2	108.01	1
VAGSVGEPGPL	VAGSVGEPGPL	11	7	981.513	1863	1873	2	155.51	1
AGSVGEPGPLGI	AGSVGEPGPLGI	12	8	1052.55	1864	1875	2	157.58	1
AGSVGEPGPLGIAGPPGAR	AGSVGEPGPLGIAGPPGAR	19	13	1658.87	1864	1882	2	199.15	1
GSVGEPGPLGI	GSVGEPGPLGI	11	7	981.513	1865	1875	2	142.64	1
SVGEPGPLGI	SVGEPGPLGI	10	6	924.492	1866	1875	1;2	188.58	3
GEPGPLGIAGPPGAR	GEPGPLGIAGPPGAR	15	9	1344.71	1868	1882	2	139.98	1
AGPPGXXGPPGNVGNPGVN	AGPPGARGPPGNVGNPGVN	19	10	1683.84	1876	1894	2	253.97	1
RGPPGNVGNPGVNGAPGEA	RGPPGNVGNPGVNGAPGEA	19	9	1715.83	1882	1900	2	234.82	3
RGPPGNVGNPGVXGAPG	RGPPGNVGNPGVNGAPG	17	8	1515.75	1882	1898	2	132.25	1
GAVGAPGPQGPVGXX	GAVGAPGPQGPVGPA	15	9	1230.64	1934	1948	2	123.5	1
VGAPGPQGPVGPA	VGAPGPQGPVGPA	13	7	1102.58	1936	1948	1;2	214.81	2
GAVGPRGPSGPQGI	GAVGPRGPSGPQGI	14	8	1248.66	1967	1980	2	171.76	2
VGPRGPSGPQ	VGPRGPSGPQ	10	5	950.493	1969	1978	2	145.9	1
VGPRGPSGPQGI	VGPRGPSGPQGI	12	6	1120.6	1969	1980	2	191.45	2
QGAPGAVGPAGXXGXXGXXGPA	QGAPGAVGPAGPRGPAGPTGPA	22	12	1838.94	2017	2038	2	140.93	1
AVGPAGPRGPAGPTGXX	AVGPAGPRGPAGPTGPA	17	9	1428.75	2022	2038	2	238.01	2
AVGPAGPRGXXGPT	AVGPAGPRGPAGPT	14	8	1203.64	2022	2035	2	121.61	1
AVGPAGXXGPAGPTGPAGKDGRT	AVGPAGPRGPAGPTGPAGKDGRT	23	12	2043.06	2022	2044	3;4	196.78	4
VGPAGPRGPAGPTGPA	VGPAGPRGPAGPTGPA	16	8	1357.71	2023	2038	2	195.85	1
GPAGPRGPAGPTGPA	GPAGPRGPAGPTGPA	15	7	1258.64	2024	2038	2	148.19	1
GPAGXXGPAGPTGPAGKDGRT	GPAGPRGPAGPTGPAGKDGRT	21	10	1872.96	2024	2044	3	240.13	1
GPRGPAGPTGPAGKDGRT	GPRGPAGPTGPAGKDGRT	18	8	1647.84	2027	2044	2;4	200.63	2
GPRGPAGPTGPAGKDGXXGQPG	GPRGPAGPTGPAGKDGRTGQPG	22	9	1987	2027	2048	4	143.93	2
GPTGPAGKDGRT	GPTGPAGKDGRT	12	5	1112.56	2033	2044	2	151.07	1
GPAGKDGRTGQPGAVGPA	GPAGKDGRTGQPGAVGPA	18	9	1591.81	2036	2053	2	205.87	1
RGXXGSQGPAGPPGPPGPPGPPGPS	RGSQGSQGPAGPPGPPGPPGPPGPS	25	11	2189.06	2056	2080	2;3	359	3
XXGSQGPAGPPGPPGPPGPPGPSGG	SQGSQGPAGPPGPPGPPGPPGPSGG	25	12	2089.98	2058	2082	2	284.34	1
QGSQGPAGPPGPPGPPGPPGPSGG	QGSQGPAGPPGPPGPPGPPGPSGG	24	11	2002.95	2059	2082	2;3	389.64	4
XXGPAGPPGPPGPPGPPGPSGG	SQGPAGPPGPPGPPGPPGPSGG	22	10	1817.87	2061	2082	2	335.6	2
XXGXXGPPGPPGPPGPPGPS	SQGPAGPPGPPGPPGPPGPS	20	8	1703.83	2061	2080	2	196.48	2
QGPAGPPGPPGPPGPPGPSGG	QGPAGPPGPPGPPGPPGPSGG	21	9	1730.84	2062	2082	2;3	377.21	5
QGPAGPPGPPGPPGPPGXX	QGPAGPPGPPGPPGPPGPS	19	7	1616.79	2062	2080	2	289.89	2
GPPGPPGPPGPPGPSGG	GPPGPPGPPGPPGPSGG	17	7	1377.67	2066	2082	2	285.74	2
GPPGPPGPPGPPGPSGGGYDFG	GPPGPPGPPGPPGPSGGGYDFG	22	9	1916.87	2066	2087	2	189.41	2
PPGPPGPSGGGYDFGFDGDFY	PPGPPGPSGGGYDFGFDGDFY	21	8	2101.87	2073	2093	2	175.74	1
XXGGGYDFGFDGDFY	PSGGGYDFGFDGDFY	15	6	1599.62	2079	2093	2	142	1
GGGYDFGFDGDFY	GGGYDFGFDGDFY	13	5	1415.53	2081	2093	2	208.72	4
GGYDFGFDGDFY	GGYDFGFDGDFY	12	4	1358.51	2082	2093	2	156.75	1
GYDFGFDGDF	GYDFGFDGDF	10	3	1138.42	2083	2092	1;2	134.3	2
GYDFGFDGDFY	GYDFGFDGDFY	11	3	1301.49	2083	2093	1;2	247.94	7

## Sheet: Peptides for Alignment
>1	QLSYGYDEK
>2	XXSYGYDEKS
>3	XXSYGYDEKST
>4	XXSYGYDEXXTGI
>5	XXSYGYDEKSTGISVPGPMGPSGPR
>6	LSYGYDEK
>7	STGISVPGPMGPSGPR
>8	TGISVPGXXGPSGPR
>9	GISVPGPMGPSGPR
>10	ISVPGXXGXXGPR
>11	SVPGPMGPSGPR
>12	VPGPMGPSGPR
>13	PGPMGPSGPR
>14	PMGPSGPR
>15	GLPGPPGAP
>16	GLPGPPGAPGPQ
>17	GLPGPPGAPGPQG
>18	GLPGPPGAPGPQGF
>19	GLPGPPGAPGXXGFQ
>20	GLPGPPGAPGPQGFQGPPG
>21	GLPGPPGAPGPQGFQGPPGEPGEPG
>22	PGPQGFQGPPGEPGEPG
>23	GFQGPPGEPGEPGASGXXGPR
>24	GFQGPPGEPGEPG
>25	QGPPGEPGEPGASGXXGPR
>26	GPPGEPGEPGASGXXGPR
>27	ASGPMGPRGPPGPPGK
>28	RGPPGPPGK
>29	RGPPGPPGKXGDDGEAGKPGRPGER
>30	GPPGPPGK
>31	GPPGPPGKN
>32	GPPGPPGKXGDD
>33	GPPGPPGKXGDDGEAGKPGR
>34	GPPGPPGKXGDDGEAGKPGRPG
>35	GPPGPPGKXGDDGEAGKPGRPGER
>36	PPGPPGKXGDDGEAGKPGRXGXR
>37	PGPPGKXGDDGEAGKPGRPGER
>38	GPPGKXGDDGEAGKPGRPGER
>39	PPGKXGDDGEAGKPGRPGER
>40	PGKXGDDGEAGKXGXPGER
>41	KXGDDGEAGKPGRXGXRGPPGPQGA
>42	NGDDGEAGKPGR
>43	NGDDGEAGKPGRPGER
>44	NGDDGEAGKPGRXGXRGPPGPQGA
>45	NGDDGEAGKPGRXGXRGPPGPQGAR
>46	GDDGEAGKPGRPGER
>47	GDDGEAGKPGRPGERGPPGPQGAR
>48	GDDGEAGKPGRPGERGPPGPQGA
>49	DDGEAGKPGRXGXR
>50	DGEAGKPGRPGER
>51	GEAGKPGRPGER
>52	KPGRXGXRGPPGPQGAR
>53	XXGXRGPPGPQGAR
>54	XXGPPGPQGA
>55	GPPGPQGAR
>56	GLPGTAGLPGM
>57	GLPGTAGLXGXK
>58	GHRGFSGL
>59	RGFSGLDGAK
>60	GFSGLDGAK
>61	GFSGLDGAKG
>62	GFSGLDGAKGDAGXX
>63	GFSGLDGAKGXXGXAGPK
>64	FSGLDGAK
>65	SGLDGAKGDXGXAGPK
>66	KGXXGPAGPKGEPGSPGEXGAPG
>67	KGXXGPAGPKGEPGSPGEXGAPGQ
>68	XXGPAGXXGEPGSPGEXGAPG
>69	AGPAGXXGEPGSPGEXGAPGXXGPR
>70	GPAGXXGEPGSPGEXGAPGXXGPR
>71	GPKGEPGSPGENGAPGQMGPR
>72	GPKGEPGSPGEX
>73	GPKGEPGSPGEXGAPG
>74	GEPGSPGENGAPGQMGPR
>75	GAPGQMGPR
>76	GLPGERGRPGAPGPA
>77	GLPGERGRPGAPGPAGA
>78	GRPGAPGPA
>79	GRPGAPGPAGAR
>80	PGAPGPAGAR
>81	GNXGXTGAAGPPGXXGPAGPPGFPG
>82	TGAAGPPGPTGPAGPPGFXGXVGA
>83	GAAGPPGPTGPAGPPGFPGAVGAK
>84	GAAGPPGXXGPAGPPGFPGAVGA
>85	AAGPPGPTGPAGPPGFPGAV
>86	AAGPPGPTGPAGPPGFPGAVGA
>87	XXGPPGXXGPAGPPGFPG
>88	AGPPGPTGPAGPPGFPGAVGAK
>89	AGPPGPTGPAGPPG
>90	AGPPGPTGPAGPPGF
>91	AGPPGPTGPAGPPGFPG
>92	AGPPGPTGPAGPPGFPGA
>93	AGPPGPTGPAGPPGFPGAV
>94	AGPPGPTGPAGPPGFPGAVG
>95	AGPPGPTGPAGPPGFPGAVGA
>96	GPPGPTGPAGPPGFPGAVGAK
>97	GPPGPTGXXGPPGFPG
>98	GPPGPTGXXGPPGFPGAVGA
>99	GPAGPPGFPGAVGAK
>100	GPAGPPGFPGAV
>101	GPPGFPGAVGA
>102	KGEAGXXGPR
>103	KGEAGPQGPRGSEGPQGV
>104	KGEAGPXGXXGX
>105	GEAGPQGPR
>106	GEAGPQGPRGSEGPQGV
>107	EAGPQGPR
>108	XXGPQGXXGSEGPQGV
>109	GSEGPQGVR
>110	RGEPGPPGPA
>111	RGEPGPPGPAGA
>112	GEPGPPGPAGAAGPAGN
>113	GEPGPPGXXGAAGXXGNPGAD
>114	AGPAGNPGADGQPGAK
>115	AGPAGNPGADGQPG
>116	AGPAGNPGADGQPGAKG
>117	AGPAGNPGADGQPGAKGA
>118	AGPAGNPGADGQPGAKGAXGAPGXX
>119	GPAGNPGADGQPGAK
>120	GNPGADGQPGAKGA
>121	GNPGADGQPGAKGANGAPGXX
>122	GAXGAPGIAGAPGFPG
>123	GANGAPGIAGAPGFPGAR
>124	NGAPGIAGAPGFPGAR
>125	GAPGIAGAPGFPGAR
>126	APGIAGAPGFPGAR
>127	GIAGAPGFPGAR
>128	IAGAPGFPGAR
>129	GAPGFPGAR
>130	GAPGFPGARGPSGPQGPSGPPGPK
>131	XXGPSGPQGPSGPPGPK
>132	RGXXGPQGPSGPPGPK
>133	GPSGPQGPSGPPGPK
>134	GPSGPQGPSGPPGPKG
>135	GPSGPQGPSGPPGPKGN
>136	GPSGPQGPSGPPGPKGNSGEPGAPG
>137	PSGPQGPSGPPGPK
>138	SGPQGPSGPPGPK
>139	GNSGEPGAPGSK
>140	GNSGEPGAPGSKGDTGAK
>141	GNSGEPGAPGSKGDTGAKGEPGPT
>142	SKGDTGAKGEPGPT
>143	SKGDTGAKGEPGPTGI
>144	GDTGAKGEPGPT
>145	XXGAKGEPGPT
>146	GEPGXXGIQGPPGXXGEEG
>147	GEPGPTGIQGPPGPAGEEGK
>148	GEPGPTGIQGPPGPAGEEGKR
>149	PGPTGIQGPPGPAGEEGKR
>150	GIQGPPGPAGEEGK
>151	GIQGPPGPAGEEGKR
>152	GIQGPPGPAGEEGXXGAR
>153	QGPPGPAGEEGK
>154	QGPPGPAGEEGKR
>155	QGPPGPAGEEGKRGAR
>156	QGPPGPAGEEG
>157	QGPPGPAGEEGKRGA
>158	QGPPGPAGEEGKRGARGEPGPA
>159	GPPGPAGEEGKR
>160	PPGPAGEEGKR
>161	PGPAGEEGKR
>162	PAGEEGXXGAR
>163	GEEGXXGAR
>164	GEPGPAGLPGPPGER
>165	PGPAGLPGPPGER
>166	GLPGPPGER
>167	GLPGPPGERGGPGSR
>168	GLPGPPGERGGPG
>169	PGPPGERGGPGSR
>170	GPPGERGGPGSR
>171	PGERGGPGSR
>172	GGPGSRGFPGADGV
>173	GFPGADGV
>174	GFPGADGVAGPK
>175	GFPGADGVAGPKGPAGER
>176	PGADGVAGPK
>177	ADGVAGPKGPAGER
>178	ADGVAGPKGPAGERGAPGPAGPK
>179	AGPKGPAGER
>180	AGPKGPAGERGAPGPAGPK
>181	AGPKGPAGERGAPGPAGPKGSPGXX
>182	AGPKGPAGERGAPGXX
>183	PKGPAGER
>184	GPAGERGAPGPAGPK
>185	GPAGERGAPGPAGPKGSPGEA
>186	GERGAPGPAGPKGSPGEAGRPGEA
>187	RGAPGPAGXXGSPGEAGRPGEA
>188	GAPGPAGPKGSPGEAGRPG
>189	GAPGPAGPKGSPGEAGRPGEA
>190	GAPGPAGPKGSPGEAGRPGEAGLPG
>191	PGPAGPKGXXGXAGRPGEAGLPGAK
>192	PGPAGPKGSPGEAGRPGEA
>193	GPKGSPGEAGRPGEAGLPGAK
>194	GPKGSPGEAGRPGEA
>195	GSPGEAGRPGEAGL
>196	GSPGEAGRPGEAGLPG
>197	GSPGEAGRPGEAGLPGAK
>198	SPGEAGRPGEAGLPGAK
>199	PGEAGRPGEAGLPGAK
>200	GEAGRPGEAGLPGAK
>201	EAGRPGEAGLPGAK
>202	AGRPGEAGLPGAK
>203	GRPGEAGLPGAK
>204	PGEAGLPGAK
>205	AKGLTGSPGSPGPDGK
>206	GLTGSPGSPGPDGK
>207	GLTGSPGSPGPDGKTGPPGXX
>208	GLTGSPGSPGPDGKTGPPGXXGQ
>209	TGSPGSPGPDGK
>210	GSPGSPGXXGK
>211	GKTGPPGPAGQDGRPGPPGPPGAR
>212	TGPPGPAGQDGR
>213	TGPPGPAGQDGRPGPPG
>214	TGPPGPAGQDGRPGPPGPPGA
>215	TGPPGPAGQDGRPGPPGPPGAR
>216	TGPPGPAGQDGRPGPPGPPGARG
>217	TGPPGPAGQDGRPGPPGXXGXXGQ
>218	GQDGRPGPPGPPGAR
>219	GQDGRPGPPGPPGA
>220	DGRPGPPGPPGAR
>221	GRPGPPGPPGAR
>222	RGQAGVMGFPGPK
>223	GQAGVMGFPGPK
>224	GQAGVMGFPGPKGA
>225	QAGVMGFPGPK
>226	GVMGFPGPK
>227	GAAGEPGXXGXXGVPGPPGAVGXX
>228	AGEPGKAGERGVPGPPGAVGXX
>229	KAGERGVPGPPGAVGPA
>230	AGXXGVPGPPGAVGXX
>231	GERGVPGPPGAVGXX
>232	GVPGPPGAVGPA
>233	GVPGPPGAVGPAGK
>234	GVPGPPGAVGPAGXXGXAG
>235	GVPGPPGAVGPAGKDGEAGA
>236	PGPPGAVGPAGK
>237	GKDGEAGAQGPPGPA
>238	GKDGEAGAQGPPGPAGPA
>239	DGEAGAQGPPGPAGPAGER
>240	GEAGAQGPPGXXGPAGER
>241	GAQGPPGPAGPAGERGEQGPA
>242	XXGPPGPAGXXGER
>243	QGPPGPAGXXGER
>244	QGPPGPAGPAGERG
>245	QGPPGPAGPAGERGEQGPA
>246	QGPPGPAGPAGERGEQGPAGSPG
>247	QGPPGPAGPAGXXGEQGPAG
>248	QGPPGPAGXX
>249	PAGPAGER
>250	GPAGERGEQGPA
>251	GPAGERGEQGPAGSPG
>252	GEXGXQGPAGSPGFQGLPGXX
>253	GEQGXXGSPGFQGLPG
>254	GEQGXXGSPGFQGLPGXX
>255	GEQGXXGSPGFQGLPGPAG
>256	FQGLPGPA
>257	FQGLPGPAGPPGEAGKPGEQGVPG
>258	XXGLPGPAGPPGEA
>259	XXGLPGPAGPPGEAGKPGEQGV
>260	GPPGEAGKPGEQGVPG
>261	GPPGEAGKPGEQGVPGDLGAPGPS
>262	PGEQGVPGDLGAPGPSGAR
>263	GVPGDLGAPGPSGAR
>264	XXGAPGPSGA
>265	LGAPGPSGAR
>266	RGERGFPGER
>267	RGERGFPGERGVQGPPGPAGPR
>268	GFPGERGV
>269	GFPGERGVQGPPGPAGPR
>270	GFPGERGVQGPPGPAGXXGA
>271	RGVQGPPGPAGPR
>272	GVQGPPGPAGPR
>273	GVQGPPGPAGPRGA
>274	GVQGPPGPAGPXGXXGAPG
>275	GVQGPPGPAGPRGAXGAPGNDGA
>276	GVQGPPGPAGPRGAXGAPGNDGAKG
>277	VQGPPGPAGPR
>278	VQGPPGPAGPRGA
>279	QGPPGPAGPR
>280	QGPPGPAGPRGA
>281	GAXGAPGXDGAK
>282	GAXGAPGNDGAKGD
>283	GAXGAPGNDGAKGDAGAPGAPG
>284	XGAPGNDGAKGDAGAPGAPG
>285	KGXXGAPGAPGSQGAPGLQGMXGXR
>286	GDAGAPGAXGXXGAPGLQG
>287	GDAGAPGAPGSQGAPGLQGMXGXR
>288	XXGAPGAPGSQGAPGLQGMPGER
>289	XXGAPGAPGSQGAPGLQGMPGERGA
>290	XXGAPGLQGMPGER
>291	XXGAPGLQGMPGERGA
>292	LQGMPGER
>293	GAAGLPGPK
>294	GAAGLPGPKGDR
>295	GAAGLPGPKGDRG
>296	GAAGLPGPKGDRGDAGPK
>297	GAAGLPGPKGDRGDAGPKGA
>298	AAGLPGPKGDRGDAGPK
>299	AAGLPGPKGDRGDAGPKGA
>300	AGLPGXXGDR
>301	AGLPGPKGDRGDAGPK
>302	AGLPGPKGDRGDAGPKGA
>303	GLPGPKGDRGDAGPK
>304	GLPGPKGDRGDAGPKGA
>305	GDRGDAGPKGADGAPGKDGVR
>306	RGDAGPKGADGAPGKDGVR
>307	DAGPKGADGAPGKDGVR
>308	AGPKGADGAPGKDGVR
>309	GADGAPGKDGVR
>310	GADGAPGKDGVRGL
>311	DGAPGKDGVR
>312	DGAPGKDGVRGL
>313	GAPGKDGVR
>314	APGKDGVR
>315	RGLTGPIGPPGPA
>316	GLTGPIGPPG
>317	GLTGPIGPPGXX
>318	GLTGPIGPPGPAG
>319	GLTGPIGPPGPAGA
>320	GLTGPIGPPGXXGAPGD
>321	GLTGPIGPPGPAGAPGDK
>322	GLTGPIGPPGPAGAPGDKGE
>323	GLTGPIGPPGXXGAXGXXGXTG
>324	GLTGPIGPPGPAGAPGDKGETGXX
>325	GLTGPIGPPGPAGAPGDKGETGPSG
>326	LTGPIGPPGXX
>327	TGPIGPPGPAGAXGXK
>328	TGPIGPPGPAGA
>329	TGPIGPPGPAGAPGDKGETGPS
>330	TGPIGPPGPAGAPGDXGXTG
>331	TGPIGPPGXX
>332	GPIGPPGPA
>333	GAPGDKGETGPSGPAGPTGAR
>334	GAPGDKGETGPSGPAGPT
>335	GAPGDKGETGPSGXX
>336	GDKGETGPSGPAGPTGAR
>337	DKGETGPSGPAGPTGAR
>338	KGXXGPSGPAGPTGAR
>339	GETGPSGPAGPTGAR
>340	XXGPSGPAGXXGAR
>341	TGPSGPAGXXGAR
>342	GPAGPTGAR
>343	RGAXGXRGEPGPPGPA
>344	RGAXGXRGEPGPPGPAGF
>345	GAPGDRGEPGPPGPA
>346	GAPGXXGEPGPPGPAG
>347	GAPGDRGEPGPPGPAGF
>348	GEPGPPGPAGF
>349	GEPGPPGXXGFAGPPGAD
>350	GEPGPPGPAGFAGPPGADGQPGAK
>351	GFAGPPGADGQPGAK
>352	GFAGPPGADGQPG
>353	GFAGPPGADGQPGAKGEPG
>354	GFAGPPGADGQPGAKGEPGDA
>355	GFAGPPGADGQPGAKGEPGDAGA
>356	GFAGPPGADGQPGAKGEPGDAGAKG
>357	GFAGPPGADGQPGAKGEXGXAG
>358	AKGDAGPPGXXGPAGPPGPIGNV
>359	KGXXGPPGPAGPAGPPGPIGNV
>360	GDAGPPGPAGPAGPPGXXGN
>361	GDAGPPGPAGPAGPPGXXGNV
>362	XXGPPGPAGPAGPPGPI
>363	XXGPPGPAGPAGPPGPIGNV
>364	XXGPPGPAGPAGPPGPIGNVGA
>365	XXGPPGPAGPAGPPGXXGN
>366	XXGPPGPAGPAGPPGXXGNVG
>367	XXGPPGPAGXX
>368	AGPPGPAGPAGPPGPIGNVGAPGPK
>369	GPAGPPGPIGNVGAPGPK
>370	GPAGPPGPIGNVGAPGXXGAR
>371	GPAGPPGPIGNV
>372	GPAGPPGPIGNVGAPGPKGA
>373	GPPGPIGNVGAPGPK
>374	GPPGPIGNVGAPGXXGAR
>375	GPPGPIGNV
>376	GPPGPIGNVGAPGPKGA
>377	RGSAGPPGATGFPGAAGR
>378	RGXXGPPGATGFPGAAG
>379	GSAGPPGXXGFPGXX
>380	GSAGPPGATGFPGAAG
>381	GSAGPPGATGFPGAAGR
>382	XXGPPGATGFPGAAGR
>383	AGPPGATGFPGAAGR
>384	AGPPGATGFPGAAG
>385	PPGATGFPGAAGR
>386	TGFPGAAGR
>387	GFPGAAGR
>388	AAGRVGPPGPSGNAGPPGPPGXXGK
>389	GRVGPPGPSGNAGPPGPPGPAGK
>390	RVGPPGPSGNAGPPGPPGPAGK
>391	RVGPPGPSGNAGPPGPPGPA
>392	RVGPPGPSGNAGPPGPPGPAGKEG
>393	RVGPPGPSGNAGPPGPPGPAGKEGS
>394	VGPPGPSGNAGPPGPPGXX
>395	VGPPGPSGXXGPPGPPGPAG
>396	VGPPGPSGNAGPPGPPGPAGK
>397	VGPPGPSGNAGPPGPPGPAGKEG
>398	VGPPGPSGNAGPPGPPGPAGXXGS
>399	VGPPGPSGNAGPPGPPGPAGKEGSK
>400	GPPGPSGNAGPPGPPGPAGK
>401	GPPGPSGNAGPPGPPGPA
>402	GPSGNAGPPGPPGXXGK
>403	GNAGPPGPPGPAGKEG
>404	GNAGPPGPPGXX
>405	AGPPGPPGPAGK
>406	AGPPGPPGPAGKEG
>407	PPGPPGPAGK
>408	EGSKGPRGETGPA
>409	SKGPRGETGPA
>410	GETGPAGRPGEVGPPGPPGPAGEK
>411	GRPGEVGPPGPPGPAGEK
>412	GRPGEVGPPGPPGPAGEKGAPG
>413	GRXGXVGPPGPPGPA
>414	GRXGXVGPPGPPGPAGEKG
>415	PGEVGPPGPPGPAGEK
>416	GEVGPPGPPGXXGEK
>417	XXGPPGPPGPAGEK
>418	XXGPPGPPGXX
>419	GEKGAPGADGPAGAPGTPGPQGI
>420	GAPGADGPAGAPGTPGPQ
>421	GAPGADGPAGAPGTPGPQGI
>422	GAPGADGPAGAPGTPGXXGIAG
>423	GAPGADGPAGAPGTPGPQGIAGQR
>424	XXGADGPAGAPGXXGXXGIAGQRG
>425	XXGPAGAPGTPGXXGIAGQR
>426	ADGPAGAPGTPGXXGI
>427	GPAGAPGTPGPQGIAGQR
>428	GPAGAPGTPGXXGI
>429	GAPGTPGPQGIAGQR
>430	GAPGTPGPQGI
>431	PGPQGIAGQR
>432	AGQRGVVGLPGQR
>433	AGQRGVVGLPGQRGER
>434	GQRGVVGLPGXXGER
>435	QRGVVGLPGQRGER
>436	RGVVGLPGQR
>437	RGVVGLPGQRGER
>438	GVVGLPGQR
>439	GVVGLPGQRG
>440	GVVGLPGQRGE
>441	GVVGLPGQRGER
>442	GVVGLPGQRGERG
>443	GVVGLXGXXGXRGFPGLPGXXGEPG
>444	VVGLPGQR
>445	VVGLPGXXGER
>446	VGLPGQRGER
>447	GLPGQRGER
>448	LPGQRGER
>449	GERGFPGLPGPSGEPGKQGPSGA
>450	GFPGLPGPS
>451	GFPGLPGPSG
>452	GFPGLPGPSGE
>453	GFPGLPGXXGEPG
>454	GFPGLPGPSGEPGK
>455	GFPGLPGPSGEPGKQGPS
>456	GFPGLPGPSGEPGKQGPSGA
>457	PGLPGPSGEPGK
>458	QGPSGASGER
>459	SGERGPPGPMGPPGLAGPPGESGR
>460	SGERGPPGPMGPPGLA
>461	GPPGPMGPPGL
>462	GPPGPMGPPGLA
>463	GPPGPMGPPGLAGPPGESGR
>464	AGPPGESGREGAPGAEGSPGR
>465	AGPPGESGREGAPGAEGSPG
>466	GPPGESGREGAPGAEGSPGR
>467	GPPGESGREGAPGAEGSPGXXGAPG
>468	EGAPGAEGSPGR
>469	EGAPGAEGSPGXX
>470	EGAPGAEGSPGRDGAPGAK
>471	EGAPGAEGSXGXXGAXGXXGDR
>472	PGAEGSPGR
>473	AEGSPGRDGAPGAKGDRGETGPA
>474	AKGDRGETGXX
>475	XXGETGPAGPPGAPGAPGAPGPV
>476	GEXGXXGPPGAPGAPGAPGXXGXX
>477	XXGXXGPPGAPGAPGAPGXXGXX
>478	GPPGAPGAPGAPGPVGXXGK
>479	GPPGAPGAPGAPGPV
>480	GPPGAPGAPGAPGPVGXX
>481	GKSGDRGETGPA
>482	GKSGDRGETGPAGPA
>483	GKSGDRGETGPAGPAGPIGPV
>484	GKXGXXGXTGPAGPAGPIGPVGA
>485	SGDRGETGPA
>486	SGXXGETGPAGPAGPI
>487	SGXXGETGPAGPAGPIG
>488	SGXXGETGPAGPAGPIGPV
>489	SGXXGETGPAGPAGPIGPVG
>490	SGXXGETGPAGPAGPIGPVGA
>491	SGDRGETGPAGPAGPIGPVGAR
>492	GDRGETGPAGPAGPIGPVGAR
>493	DRGETGPAGXXGPIGXXGAR
>494	RGETGPAGPAGPIGPVGAR
>495	GETGXXGPAGPIG
>496	GETGXXGXXGPIGPV
>497	GETGXXGXXGPIGPVG
>498	GETGXXGPAGPIGPVGA
>499	GETGPAGPAGPIGPVGAR
>500	ETGPAGPAGPIGXXGAR
>501	TGPAGPAGPIGXXGAR
>502	GPAGPAGPIGXXGAR
>503	PAGPAGPIGXXGAR
>504	AGPAGPIGXXGAR
>505	GPAGPIGXXGAR
>506	GPAGPIGPVGA
>507	GPAGPIGXXGARGXX
>508	GPIGPVGAR
>509	PIGPVGAR
>510	RGPAGXXGPR
>511	RGPAGPQGXXGDK
>512	RGPAGPQGPRGDKGETGEQGDR
>513	RGPAGPQGPRGDKGETGEQGDRGIK
>514	RGPAGPQGPRG
>515	RGPAGPQGPRGDKG
>516	RGPAGPQGXXGDKGE
>517	RGPAGPQGXXGDKGETG
>518	RGPAGPQGXXGDKGETGEQGDRG
>519	RGPAGPQGXXGDKGETGEQGDRGI
>520	GPAGPQGPR
>521	GPAGPQGPRGDKGETGEQGDR
>522	GPAGPQGXXGXXGETGEQGDRGI
>523	GPAGPQGXXGXKGETGEQGDXGXKG
>524	PAGPQGPR
>525	GPQGXXGDKGETGEQGDR
>526	PQGXXGXKGETGEQGDR
>527	GDKGETGEXGDR
>528	GDKGETGEQGDRGI
>529	GDKGETGEQGDRGIKG
>530	HRGFSGLQGPPGPPGSPGEQGPS
>531	HRGFSGLQGPPGPPGSPGEQGPSGA
>532	RGFSGLQGPPGPPGSPGEQGPS
>533	RGFSGLQGPPGPPGSPGEQGPSGA
>534	GFSGLQGPPGPPG
>535	GFSGLQGPPGPPGSPGEQGPS
>536	GFSGLQGPPGPPGSPGEQGPSGA
>537	XXGLQGPPGPPGSPGEQGPS
>538	XXGLQGPPGPPGSPGEQGPSGA
>539	SGLQGPPGPPGSPGEQGPSGA
>540	GLQGPPGPPGSPGEQGPSGA
>541	QGPPGPPGSPGEQGPSGASGPAGPR
>542	QGPPGPPGSPGEQGPSGA
>543	QGPPGPPGSXGXQGPS
>544	GPPGPPGSPGEQGPSGASGPAGPR
>545	GPPGSPGEQGPSGASGXXGPR
>546	GSPGEQGPSGASGXXGPR
>547	SPGEQGPSGASGXXGPR
>548	GEQGPSGASGXXGPR
>549	QGPSGASGPAGPR
>550	ASGPAGPR
>551	SGPAGPRGPPGSAGTPGK
>552	SGPAGPRGPPGS
>553	SGPAGPRGPPGSAGTPG
>554	SGPAGXXGPPGSAG
>555	SGPAGXXGPPGSAGTPGKDGL
>556	SGPAGXXGPPGSAGTPGKDGLN
>557	GPPGSAGTPGK
>558	GPPGSAGTPGKD
>559	GPPGSAGTPGXXGLN
>560	GPPGSAGTPGKDGLXGLPG
>561	GPPGSAGTPGKDGLNGLPGPI
>562	XXGTPGKDGLXGLPGPIGPPGPR
>563	AGTPGKDGLNGLPGPIGPPGPR
>564	GTPGKDGLNGLPGPIGPPGPR
>565	GTPGXXGLXGLPGPI
>566	TPGKDGLNGLPGPIGPPGPR
>567	PGKDGLXGLPGPIGPPGPR
>568	GKDGLXGLPGPIGPPGPR
>569	KDGLNGLPGPIGPPGPR
>570	KDGLNGLPGPI
>571	DGLXGLPGPI
>572	DGLXGLPGPIG
>573	DGLXGLPGPIGPPG
>574	DGLNGLPGPIGPPGPR
>575	GLNGLPGPIGPPGPR
>576	LXGLPGPIGPPGPR
>577	NGLPGPIGPPGPR
>578	GLPGPIGPPGPR
>579	LPGPIGPPGPR
>580	PGPIGPPGPR
>581	GPIGPPGPR
>582	GRXGXAGPAGPPGPPGPPGPPGPP
>583	GRXGXAGPAGPPGPPGPPGPPGPXX
>584	TGDAGPAGPPGPPGPPG
>585	TGDAGPAGPPGPPGPPGPPG
>586	TGDAGPAGPPGPPGPPGPPGP
>587	TGDAGPAGPPGPPGPPGPPGPP
>588	TGDAGPAGPPGPPGPPGPPGPPS
>589	TGDAGPAGPPGPPGPPGPPGPPSG
>590	TGDAGPAGPPGPPGPPGPPGPPSGG
>591	GPPGPPGPPGPPGPP
>592	GPPGPPGPPGPPGPPS
>593	GPPGPPGPPGPPGPPSG
>594	GPPGPPGPPGPPGPPSGG
>595	GPPGPPGPPGPPGPPSGGY
>596	GPPGPPGPPGPPGPPSGGYDL
>597	GPPGPPGPPGPPGPPSGGYDLS
>598	GGYDLSFLXXPXXXK
>599	XXDLSFLPQPPXXK
>600	XXSFLPQPXXXK
>601	FLPQPPQEK
>602	FLPQPPQEXX
>603	XXPQPPQE
>604	PQPPQEXX
>605	XXDGKGGGPGPMGL
>606	GGGPGPMGLMGPR
>607	GGPGPMGLMGPR
>608	GPGPMGLMGPR
>609	GPMGLMGPR
>610	MGPRGPPGASGAPGPQGF
>611	GPPGASGAPGPQGF
>612	GPPGASGAPGPQGFQGPPGEPGEPG
>613	SGAPGPQGFQGPPGEPGEPG
>614	SGAPGPQGFQGPPGEPGEPGQTGXX
>615	GAPGPQGFQGPPGEPGEPGQTGXX
>616	PGPQGFQGPPGEPGEPGQTGXX
>617	GFQGPPGEPGEPGQTGPAGAR
>618	GFQGPPGEPGEPGQTGXX
>619	QGPPGEPGEPGQTGXXGAR
>620	QGPPGEPGEPGQTGXX
>621	GPPGEPGEPGQTGXXGAR
>622	RGPPGPPGKAGEDGHPGKPGRPGER
>623	RGPPGPPGKAGEDGHPG
>624	RGPPGPPGKAGEDGHPGKPG
>625	RGPPGPPGKAGEDGHPGKPGRPG
>626	RGPPGPPGKAGEDGHPGKPGRXGX
>627	GPPGPPGKAGEDGHPGKPGRPGER
>628	GPPGKAGEDGHPGKPGRPGER
>629	PPGKAGEDGHPGKPGRPGER
>630	PGKAGEDGHPGKPGRPGER
>631	AGEDGHPGKPGRXGXR
>632	AGEDGHPGKPGRXGXRGV
>633	AGEDGHPGKXGXXGXRGXXGXXGX
>634	GEDGHPGKPGRPGER
>635	GEDGHPGKPGRXGXRGV
>636	EDGHPGKPGRXGXR
>637	DGHPGKXGXPGER
>638	PGKPGRPGER
>639	GVVGPQGAR
>640	RGFPGTPGLPGFK
>641	RGFPGTPGLPGFKGIR
>642	RGFPGTPGLPGF
>643	GFPGTPGLPG
>644	GFPGTPGLPGF
>645	GFPGTPGLPGFK
>646	GFPGTPGLPGFKGI
>647	GHXGLDGLK
>648	XXGEPGAPGEXGTPGQT
>649	GEPGAPGENGTPGQTGAR
>650	GRVGAPGPA
>651	GRVGAPGPAGA
>652	VGAPGPAGAR
>653	RGXXGSVGPVGPAGPI
>654	RGXXGSVGPVGPAGPIGS
>655	RGXXGSVGPVGXX
>656	GSDGSVGPVGXX
>657	GSDGSVGXXGXXGPI
>658	GSDGSVGPVGPAGPIG
>659	GSDGSVGXXGXXGPIGS
>660	GSDGSVGXXGXXGPIGSAG
>661	GSDGSVGXXGXXGPIGSAGPPG
>662	DGSVGXXGXXGPI
>663	VGPVGPAGPIGS
>664	GSAGPPGFPGAPGPKGELGPV
>665	AGPPGFPGAPGPK
>666	AGPPGFPGAPGPKGELGPV
>667	AGPPGFPGAPGXXGELGPVGN
>668	GELGPVGNPGPAGPAGPR
>669	LGPVGNPGPAGXXGPR
>670	GPVGNPGPAGXXGPR
>671	GNPGPAGPAGXXGEVGLPG
>672	GNPGPAGPAGXXGEVGLPGL
>673	GNPGPAGPAGXXGEVGLPGLS
>674	GNPGXXGXXGXXGXXGLPGLSGPV
>675	PGPAGPAGPR
>676	PGPAGPAGXXGEVGLPG
>677	GPAGPAGPR
>678	GPAGPAGPRG
>679	PAGPAGPR
>680	GPAGXXGEVGLPGLSGPVGPPGNPG
>681	GPRGEVGLPGLSGPVGPPGN
>682	GPRGEVGLPGLSGPVGPPGNPG
>683	GEVGLPGL
>684	GEVGLPGLSG
>685	GEVGLPGLSGPVG
>686	GEVGLPGLSGPVGP
>687	GEVGLPGLSGXXGPPG
>688	GEVGLPGLSGPVGPPGN
>689	GEVGLPGLSGXXGPPGNP
>690	GEVGLXGXSGPVGPPGNPGA
>691	GEVGLPGLSGPVGPPGNPGAN
>692	GEVGLPGLSGXXGPXGXPGAXG
>693	GEVGLPGLSGXXGPPGNPGAXGL
>694	GEVGLPGLSGXXGPPGNPGANGLPG
>695	GEVGLPGLSGPVGPPGNPG
>696	XXGPVGPPGNPGAXGLPGAK
>697	GAAGLPGVAGAPGLPG
>698	GAAGLPGVAGAPGLPGPR
>699	AAGLPGVAGAPGLPGPR
>700	AGLPGVAGAPGLPGPR
>701	AGLPGVAGAPGLXGXXGXPGPVGA
>702	GLPGVAGAPGLPGPR
>703	GVAGAPGLPGPR
>704	VAGAPGLPGPR
>705	GAPGLPGPR
>706	GIPGPVGA
>707	GIPGXXGAA
>708	GIPGPVGAAGATGA
>709	GIPGPVGAAGATGAR
>710	PGPVGAAGATGAR
>711	RGLVGEPGPAG
>712	RGLVGEPGPAGS
>713	RGLVGEPGPAGSKGESGNKGEPG
>714	GLVGEPGPA
>715	GLVGEPGPAGS
>716	GLVGEPGPAGSK
>717	GLVGEPGPAGSKGESGNK
>718	GLVGEPGPAGSKGESGNXGXPG
>719	KGESGNKGEPGAV
>720	KGEPGAVGQPGPPGPSGEEGKR
>721	KGEPGAVGQPGPPGXXGXEGKRG
>722	GEPGAVGQPGPPGPSGEEGK
>723	GEPGAVGQPGPPGPSGEEGKR
>724	GAVGQPGPPGXXGEEGKR
>725	XXGQPGPPGPSGEEGK
>726	AVGQPGPPGPSGEEGKR
>727	AVGQPGPPGPSGEEGKRG
>728	XXGQPGPPGXXGEEG
>729	GQPGPPGPSGEEGKRG
>730	PGPPGPSGEEGKR
>731	RGSTGEIGPAGPPGPPGLR
>732	RGXXGEIGPAGPPGPPGLRGNPG
>733	RGXXGEIGPAGPPGPPGXXGNXGXR
>734	GSTGEIGXXGPPGPPGL
>735	GSTGEIGPAGPPGPXGXR
>736	GSTGEIGPAGPPGPXGXRGNPG
>737	GSTGEIGPAGPPGPPGLRGNPGSR
>738	XXGEIGPAGPPGPXGXR
>739	STGEIGPAGPPGPPGLRGNPGSR
>740	XXGEIGPAGPPGPPGL
>741	XXGEIGPAGPPGPPGLRGNPG
>742	XXGEIGPAGPPGPXGXRGN
>743	TGEIGPAGPPGPXGXR
>744	GEIGPAGPPGPPGLR
>745	GEIGPAGPPGPPGLRGNPGSR
>746	EIGPAGPPGPXGXR
>747	EIGPAGPPGPPGLRGNPG
>748	GPAGPPGPPGLR
>749	GPPGPPGLR
>750	GPPGPPGLRGNPGSR
>751	GPPGPPGLRGNPG
>752	GLPGADGXX
>753	AGVMGPAGSR
>754	GVMGPAGSR
>755	GATGPAGVR
>756	GVRGPXGDSGRPGEPGLMGPR
>757	RGPNGDSGRPGEPGLMGPR
>758	GPXGDSGRPGEPGL
>759	GPNGDSGRPGEPGLMGPR
>760	XGDSGRPGEPGLMGPR
>761	GDSGRPGEPGLMGPR
>762	DSGRPGEPGLMGPR
>763	SGXXGEPGLMGPR
>764	GRPGEPGLMGPR
>765	PGEPGLMGPR
>766	GFPGSXGXIGXX
>767	GFPGSPGNIGPAGK
>768	GFPGSPGXIGPAGKEGPV
>769	PGSPGNIGPAGK
>770	XXGPAGKEGPVGLPGIDGR
>771	XXGPAGKEGPVGLPGIDGRPGPI
>772	GKEGPVGLPGIDGRPGPI
>773	GKEGPVGLPGIDGRPGPIGPA
>774	GKEGPVGLPGIDGRPGPIGPAGA
>775	EGPVGLPGIDGR
>776	EGPVGLPGIDGRPGPI
>777	EGPVGLPGIDGRPGPIG
>778	EGPVGLPGIDGRPGXXGXX
>779	EGPVGLPGIDGRPGXXGPAGA
>780	EGPVGLPGIDGRPGPIGXXGAR
>781	GPVGLPGIDGR
>782	PVGLPGIDGR
>783	GLPGIDGR
>784	GLPGIDGRPGPI
>785	GLPGIDGRPGPIGXX
>786	PGIDGRPGPI
>787	PGIDGRPGPIGPA
>788	PGPIGPAGAR
>789	RGEPGNIGFPGPK
>790	RGEPGNIGFPGXXGPTGDPGK
>791	RGEXGXIGFPGPKGPTGDPG
>792	GEPGNIGFPGPK
>793	PGNIGFPGPK
>794	NIGFPGPKGPTGDPGK
>795	XXGFPGPKGPTGDPGKXGXK
>796	NIGFPGPKGPTGDPGKAGEKG
>797	XXGFPGPKGXXGDPG
>798	GPTGDPGK
>799	GPTGDPGKAGEKG
>800	GHAGLAGPR
>801	HAGLAGPR
>802	AGPRGAPGPDGNXGAQGPPGLQGV
>803	GAPGPDGNXGAQGPPGL
>804	GAPGPDGNXGAQGPPGLQG
>805	GAPGPDGNNGAQGPPGLQGV
>806	GAPGPDGNNGAQGPPGLQGVQGGK
>807	PGPDGNXGAQGPPGLQGV
>808	GAQGPPGLQGVQGGK
>809	GAQGPPGLQGV
>810	XXGPPGLQGV
>811	QGPPGLQGV
>812	XXGXXGXQGPAGPPGFQGLPGPAGT
>813	QGGKGEQGPAGPPGFQGLPGPAGT
>814	QGGKGEQGPAGPPGFQGLPGXX
>815	QGGKGEQGPAGPPGFQGLPGXXGXX
>816	KGXXGPAGPPGFQGLPGPAGT
>817	GEQGPAGPPGFQGLPGPAGT
>818	GEQGXXGPPGFQGL
>819	GPPGFQGLPGPA
>820	GPPGFQGLPGPAGT
>821	QGLPGPAGTAGEAGKPGER
>822	GPAGTAGEAGKPGER
>823	PAGTAGEAGKPGER
>824	AGEAGKPGERGIPGEFGLPGPAGA
>825	AGEAGKPGERGIPGEFGLPGXX
>826	GIPGEFGLPGPAGA
>827	GIPGEFGLPGPAGAR
>828	PGEFGLPGPAGAR
>829	PGEFGLPGXX
>830	EFGLPGPA
>831	XXGLPGPAGA
>832	GLPGPAGAR
>833	GARGERGPPGESGA
>834	RGERGPPGESGAAGPA
>835	GPPGESGAAGPAGPIGSR
>836	SGAAGPAGPIGSR
>837	GSRGPSGPPGPDGNKGEPGVV
>838	RGPSGPPGPDGNKGEPG
>839	RGPSGPPGPDGNKGEPGVV
>840	RGPSGPPGPDGNKGEPGVVGAPG
>841	GPSGPPGPDGNK
>842	GPSGPPGPDGNKGEPG
>843	KGEPGVVGAPGTAGPSGPSGLPGER
>844	GEPGVVGAPGTAGPSGPSGLPGER
>845	VVGAPGTAGXXGXXGLXGXR
>846	VVGAPGTAGPSGXXGLPGERGA
>847	GAPGTAGPSGPSGLPGER
>848	GAPGTAGPSGPSGLPGERG
>849	GAPGTAGPSGPSGLPGERGA
>850	TAGPSGPSGLPGER
>851	TAGPSGPSGLPGERG
>852	TAGPSGPSGLPGERGA
>853	TAGPSGPSGLPGERGAA
>854	AGPSGPSGLXGXR
>855	AGPSGPSGLPGERGA
>856	GPSGPSGLPGER
>857	GPSGLPGER
>858	GAAGIPGGKGEKGET
>859	GAAGIPGGKGEKGETGL
>860	GAAGIPGGKGEKGETGLR
>861	GAAGIPGGKGEKGETGLRGDVGSPG
>862	AAGIPGGKGEKGETGXXGXXGXXGX
>863	AGIPGGKGEKGETGLR
>864	AGIPGGKGEKGETGLRGDVGSPGR
>865	PGGKGEKGETGL
>866	GKGEKGETGLRGDVGSPGR
>867	GKGEKGETGXXGDVGSPGRDGAR
>868	GETGLRGDVGSPG
>869	GETGLRGDVGSPGR
>870	GETGLRGDVGSPGRDGAR
>871	ETGLRGDVGSPGR
>872	ETGLRGDVGSPGRDGAR
>873	TGLRGDVGSPGRDGAR
>874	GLRGDVGSPGR
>875	GLRGDVGSPGRDGAR
>876	LRGDVGSPGRDGAR
>877	RGDVGSPGRDGAR
>878	GDVGSPGRDGAR
>879	DVGSPGRDGAR
>880	GSPGRDGAR
>881	SPGRDGAR
>882	GAPGAVGAPGPA
>883	GAPGAVGAPGPAGA
>884	GAPGAVGAPGPAGANGDR
>885	GAPGAVGAPGXXGAXGDRG
>886	GAPGAVGAPGPAGAXGDRGEAG
>887	GAPGAVGAPGPAGAXGDRGEAGA
>888	AVGAPGPAGAXGDRGEAGA
>889	XXGAPGPAGAXGDXGXAG
>890	GAPGPAGAXGDRGEAGA
>891	GAPGPAGAXGDXGXAG
>892	GDRGEAGAAGXXGXXGPR
>893	RGEAGAAGPAGPAGPR
>894	GEAGAAGPAGPAGPR
>895	AAGPAGPAGPR
>896	AAGPAGPAGPRGSXGXRGEVGXX
>897	AGPAGPAGPR
>898	GPAGPAGXXGSPGERGEVGXX
>899	GPAGPRGSPGERGEVGXX
>900	GPRGSXGERGEVGPAGXXGFAGXX
>901	GSPGERGEVGPA
>902	GSPGERGEVGPAGPN
>903	GSPGERGEVGPAGPNG
>904	GSPGERGEVGPAGPNGF
>905	GSXGXRGEVGPAGPXGFA
>906	GSPGERGEVGPAGPNGFAGPA
>907	GEVGPAGPNGF
>908	GEVGPAGXXGFA
>909	GEVGPAGXXGFAG
>910	GEVGPAGPXGXAGP
>911	GEVGPAGXXGFAGXX
>912	GEVGPAGXXGFAGPAG
>913	GEVGXXGXXGFAGPAGA
>914	GEVGXXGXXGFAGPAGAAGQPG
>915	GEVGPAGPNGFAGPAGAAGQPGAK
>916	GFAGPAGAAGQPGAK
>917	GTKGPKGENGPVGPT
>918	GTKGPKGENGPVGPTGPA
>919	GTKGXXGENGPVGPTGPAGA
>920	XXGXXGEXGPVGPTGXX
>921	KGPKGEXGPVGPTGPA
>922	KGPKGEXGPVGPTGPAGA
>923	GPKGENGPVGPTGPA
>924	GPKGEXGPVGPTGPAGA
>925	GPKGEXGPVGPTGPAGAAGPSGPN
>926	GENGPVGPTGXX
>927	GEXGXXGXXGXXGAAGPSGPN
>928	GAAGPSGXXGPPGPAGS
>929	AGPSGPXGPPGXXGSR
>930	AGPSGPNGPPGPA
>931	AGPSGPNGPPGPAGS
>932	GPPGPAGSR
>933	GSXGXGGPPGATGFPGAAGR
>934	RGDGGPPGATGFPGAAGR
>935	RGDGGPPGATGFPGAA
>936	GDGGPPGATGFPGAAGR
>937	GGPPGATGFPGAAGR
>938	GRTGPPGPAGI
>939	XXGPPGPAGI
>940	TGPPGPAGI
>941	TGPPGPAGISGPPGPPGPAGK
>942	GISGPPGPPGPAGK
>943	SGPPGPPGPAGK
>944	SGPPGPPGPAGKEGLR
>945	SGPPGPPGPAGKEG
>946	SGPPGPPGPAGKEGL
>947	SGPPGPPGPAGKEGXXGPXGXQGXX
>948	PGPPGPAGKEGLR
>949	PGPPGPAGKEGXXGPR
>950	GKEGXXGXXGDQGPVGR
>951	GKEGLRGXXGDQGPV
>952	EGLRGXXGDQGPV
>953	EGLRGXXGDQGPVG
>954	EGLRGXXGDQGPVGR
>955	EGLRGPRGDQGPVGRT
>956	LRGXXGDQGPVGR
>957	RGPRGDQGPVGR
>958	RGPRGDQGPVGRT
>959	GPRGDQGPV
>960	GPRGDQGPVGR
>961	GPRGDQGPVGRT
>962	GDQGPVGR
>963	GDQGPVGRT
>964	TGETGASGPPGFAGEK
>965	XXGPPGFAGEKGXXGEPG
>966	SGPPGFAGEK
>967	SGPPGFAGEKGPSGEPG
>968	SGPPGFAGEKGPSGEPGT
>969	SGPPGFAGEKGPSGEPGTA
>970	GPSGEPGTAGPPGTPGPQ
>971	LGAPGFLGLPGSR
>972	LGAPGFLGLPGXXGER
>973	GAPGFLGLPGSR
>974	GAPGFLGLPGXXGER
>975	APGFLGLPGSR
>976	PGFLGLPGXXGER
>977	GFLGLPGSR
>978	GFLGLPGSRGER
>979	FLGLPGSR
>980	FLGLPGSRGER
>981	LGLPGSRGER
>982	GLPGSRGER
>983	GEXGXPGVAGSVGEPGPL
>984	GLPGVAGSV
>985	GLPGVAGSVGEPGPL
>986	GLPGVAGSVGEPGPLG
>987	GLPGVAGSVGEPGPLGI
>988	GLPGVAGSVGEPGPLGXX
>989	GLPGVAGSVGEPGPLGIAG
>990	GLPGVAGSVGEPGPLGIAGP
>991	GLPGVAGSVGEPGPLGIAGPPG
>992	GLPGVAGSVGEPGPLGIAGPPGAR
>993	GVAGSVGEPGPLGIAGPPGAR
>994	XXGSVGEPGXXGIAGPPGAR
>995	VAGSVGEPGPL
>996	AGSVGEPGPLGI
>997	AGSVGEPGPLGIAGPPGAR
>998	GSVGEPGPLGIAGPPGAR
>999	GSVGEPGPLGI
>1000	SVGEPGPLGI
>1001	GEPGPLGIAGPPGAR
>1002	GPLGIAGPPGAR
>1003	AGPPGXXGPPGNVGNPGVN
>1004	RGPPGNVGNPGVXGAPGEAGR
>1005	RGPPGNVGNPGVNGAPGEA
>1006	RGPPGNVGNPGVXGAPG
>1007	GPPGNVGNPGVXGAPGEA
>1008	GPPGNVGNPGVXGAPGEAG
>1009	GPPGNVGNPGVNGAPGEAGR
>1010	GPPGNVGNPGVXGAPGEAGRDGNPG
>1011	VGNPGVNGAPGEAGR
>1012	VXGAPGEAGRDGNPGNDGPPGR
>1013	GAPGEAGRDGNPGNDGPPGR
>1014	GRDGNPGNDGPPGR
>1015	GRDGNPGNDGPPGRDGQPGHKGER
>1016	XXGNPGNDGPPGRDGQPGHKGER
>1017	DGNPGNDGPPGR
>1018	DGNPGNDGPPGRDGQPGHKGER
>1019	GNPGNDGPPGR
>1020	GNPGNDGPXGXXGQPGHKGER
>1021	PGNDGPPGR
>1022	PGNDGPPGRDGQPGHKGER
>1023	GPPGRDGQPGHKGER
>1024	PGRDGQPGHKGER
>1025	GYPGXAGPV
>1026	GYXGXXGXXGAVGAPGPQ
>1027	GYPGNXGXXGAVGAPGPQG
>1028	GYXGXXGXXGAVGAPGXXGXXGXX
>1029	GYXGXXGXXGAVGAPGXXGXXGPAG
>1030	PGNAGPVGAVGAPGPQGPVGXXGK
>1031	GNAGPVGAVGAPGPQGPVGXXGK
>1032	AGPVGAVGAPGXXGPVGXXGK
>1033	GPVGAVGAPGXXGXXGXXGK
>1034	GAVGAPGPQGPVGXXGK
>1035	GAVGAPGPQGPVGXX
>1036	VGAPGPQGPVGPAGK
>1037	VGAPGPQGPVGPA
>1038	GAPGPQGPVGPAGK
>1039	PGPQGPVGPAGK
>1040	HGXXGXPGPAGAVGPAGAVGPR
>1041	GXXGXPGPAGAVGPAGAVGPR
>1042	RGEPGPAGAVGPAGAVGPR
>1043	GEPGPAGAVGPAGAVGPR
>1044	EPGPAGAVGPAGAVGPR
>1045	PGPAGAVGPAGAVGPR
>1046	GPAGAVGPAGAVGPR
>1047	AGAVGPAGAVGPR
>1048	GAVGPAGAVGPR
>1049	AVGPAGAVGPR
>1050	VGPAGAVGPR
>1051	GAVGPRGPSGPQGI
>1052	VGPRGPSGPQ
>1053	VGPRGPSGPQGI
>1054	GPSGPQGI
>1055	GPSGPQGIR
>1056	GPSGPQGIRGDXGXXGXXGXR
>1057	GIRGDKGEPGDKGPR
>1058	GHXGLQGLPG
>1059	XXLPGLAGHHGDQGAPGAVGXXGPR
>1060	GLPGLAGHHGDQGAPGAVGPAGPR
>1061	HGDQGAPGAVGPAGPR
>1062	GDQGAPGAVGPAGPR
>1063	XXGAPGAVGXXGPR
>1064	QGAPGAVGPAGPR
>1065	QGAPGAVGPAGXXGXXGXXGPA
>1066	GAPGAVGPAGPR
>1067	APGAVGPAGPR
>1068	PGAVGPAGPR
>1069	AVGPAGPR
>1070	AVGPAGXXGPAGPTGPAGK
>1071	AVGPAGXXGPAGPTGPAGKDGR
>1072	AVGPAGPRGPAGPTGXX
>1073	AVGPAGPRGXXGPT
>1074	AVGPAGXXGPAGPTGPAGKDGRT
>1075	VGPAGPRGPAGPTGPAGKDGR
>1076	VGPAGPRGPAGPTGPA
>1077	GPAGPRGPAGPTGPAGKDGR
>1078	GPAGPRGPAGPTGPA
>1079	GPAGXXGPAGPTGPAGKDGRT
>1080	AGPRGPAGPTGPAGKDGR
>1081	GPRGPAGPTGPAGK
>1082	GPRGPAGPTGPAGKDGR
>1083	GPRGPAGPTGPAGKDGRT
>1084	GPRGPAGPTGPAGKDGXXGQPG
>1085	RGPAGPTGPAGKDGR
>1086	GPAGPTGPA
>1087	GPAGPTGPAGK
>1088	GPAGPTGPAGKD
>1089	GPAGPTGPAGKDG
>1090	GPAGPTGPAGKDGR
>1091	GPAGPTGPAGKDGRT
>1092	GPAGPTGPAGKDGRTGQPG
>1093	GPAGPTGPAGKDGRTGQPGAVGPA
>1094	PAGPTGPAGKDGR
>1095	AGPTGPAGK
>1096	AGPTGPAGKDGR
>1097	GPTGPAGKDGR
>1098	GPTGPAGKDGRT
>1099	PTGPAGKDGR
>1100	TGPAGKDGR
>1101	GPAGKDGRTGQPGAVGPA
>1102	TGQPGAVGPA
>1103	TGQPGAVGPAGIR
>1104	GQPGAVGPAGIR
>1105	QPGAVGPAGIR
>1106	PGAVGPAGIR
>1107	GAVGPAGIR
>1108	AVGPAGIR
>1109	RGXXGSQGPAGPPGPPGPPGPPGPS
>1110	GSQGSQGPAGPPGPPGPPGPPGPS
>1111	GSQGSQGPAGPPGPPGPPGPPGPSG
>1112	XXGSQGPAGPPGPPGPPGPPGPSGG
>1113	QGSQGPAGPPGPPGPPGPPGPSGG
>1114	XXGPAGPPGPPGPPGPPGPSGG
>1115	XXGXXGPPGPPGPPGPPGPS
>1116	QGPAGPPGPPGPPGPPGPSGG
>1117	QGPAGPPGPPGPPGPPGXX
>1118	GPPGPPGPPGPPGPSGG
>1119	GPPGPPGPPGPPGPSGGGYDFG
>1120	PPGPPGPSGGGYDFGFDGDFY
>1121	PSGGGYDFGFDGDFYR
>1122	XXGGGYDFGFDGDFY
>1123	GGGYDFGFDGDFYR
>1124	GGGYDFGFDGDFYRA
>1125	GGGYDFGFDGDFY
>1126	GGYDFGFDGDFYR
>1127	GGYDFGFDGDFY
>1128	GYDFGFDGDFYR
>1129	GYDFGFDGDFYXX
>1130	GYDFGFDGDFY
>1131	YDFGFDGDFYR
>1132	DFGFDGDFYR
>1133	DFGFDGDFYRA
>1134	FGFDGDFYR
>1135	GFDGDFYXX
